# Supplementary material for: Viral infiltration of pancreatic islets in patients with COVID-19
Source: Nat Commun. 2021 Jun 10;12:3534. doi: 10.1038/s41467-021-23886-3 (PMC8192507; doi:10.1038/s41467-021-23886-3)
Supplement: Supplementary file 4 — Source data [file 41467_2021_23886_MOESM4_ESM.xlsx]

## Sheet: Fig. 1B
		CTCF (SARS-CoV-2-N)
		Cell 1	Cell 2	Cell 3	Cell 4	Cell 5	Cell 6	Cell 7	Cell 8	Cell 9	Cell 10	Cell 11	Cell 12
	Ctrl #3	170941	138991	110728	192866	233168	252398
	Sepsis #1	523958	269889	184939	139358	306583
	Panc. #1	201290	270453	209708	281858	118708
	Panc. #2	321886	254954	229004	200567	224977
	COVID-19 #1	345927	362847	371286	648393	956673	990600
	COVID-19 #2	378331	933431	1003619	452264	556690	289433	319886	432266	520001
	COVID-19 #3	1178989	919563	689339	1024482	877576
	COVID-19 #4	762608	677829	488971	825372	696433
	COVID-19 #5	1235652	539749	601842	649176
	COVID-19 #6	659642	388026	286797	496287	344118
	COVID-19 #7	3320840	2272705	2960246	2233936
	COVID-19 #8	551533	786310	335200	339380	383778	459263	392147	329123	418670	356043	433418	457775
	COVID-19 #9	657862	843165	659305	631031	776082
	COVID-19 #10	544319	567484	282324	275530	345798
	COVID-19 #11	1252314	844724	429935	542984	460536
		Column A vs Column B
	Unpaired t test	Sepsis #1 vs Ctrl #3	Panc #1 vs Ctrl #3	Panc #2 vs Ctrl #3	COVID-19 #1 vs Ctrl #3	COVID-19 #2 vs Ctrl #3	COVID-19 #3 vs Ctrl #3	COVID-19 #4 vs Ctrl #3	COVID-19 #5 vs Ctrl #3	COVID-19 #6 vs Ctrl #3	COVID-19 #7 vs Ctrl #3	COVID-19 #8 vs Ctrl #3	COVID-19 #9 vs Ctrl #3	COVID-19 #10 vs Ctrl #3	COVID-19 #11 vs Ctrl #3
	P value	0,1520	0,3798	0,0712	0,0064	0,0053	< 0.0001	< 0.0001	0,0023	0,0035	< 0.0001	0,0003	< 0.0001	0,0065	0,0051
	P value summary	ns	ns	ns	**	**	***	***	**	**	***	***	***	**	**
	Are means signif. different? (P < 0.05)	No	No	No	Yes	Yes	Yes	Yes	Yes	Yes	Yes	Yes	Yes	Yes	Yes
	One- or two-tailed P value?	Two-tailed	Two-tailed	Two-tailed	Two-tailed	Two-tailed	Two-tailed	Two-tailed	Two-tailed	Two-tailed	Two-tailed	Two-tailed	Two-tailed	Two-tailed	Two-tailed
	t, df	t=1.565 df=9	t=0.9236 df=9	t=2.045 df=9	t=3.435 df=10	t=3.343 df=13	t=9.783 df=9	t=8.941 df=9	t=4.396 df=8	t=3.918 df=9	t=11.82 df=8	t=4.607 df=16	t=11.95 df=9	t=3.519 df=9	t=3.680 df=9
	How big is the difference?
	Mean ± SEM of column A	183200 ± 22160 N=6	183200 ± 22160 N=6	183200 ± 22160 N=6	183200 ± 22160 N=6	183200 ± 22160 N=6	183200 ± 22160 N=6	183200 ± 22160 N=6	183200 ± 22160 N=6	183200 ± 22160 N=6	183200 ± 22160 N=6	183200 ± 22160 N=6	183200 ± 22160 N=6	183200 ± 22160 N=6	183200 ± 22160 N=6
	Mean ± SEM of column B	284900 ± 66720 N=5	216400 ± 29170 N=5	246300 ± 20780 N=5	612600 ± 123100 N=6	542900 ± 85550 N=9	938000 ± 81050 N=5	690200 ± 56660 N=5	756600 ± 161200 N=4	435000 ± 65820 N=5	2697000 ± 266600 N=4	436900 ± 36860 N=12	713500 ± 40970 N=5	403100 ± 63680 N=5	706100 ± 155000 N=5
	Difference between means	-101800 ± 65020	-33220 ± 35970	-63100 ± 30860	-429400 ± 125000	-359700 ± 107600	-754800 ± 77150	-507100 ± 56710	-573400 ± 130500	-251800 ± 64270	-2514000 ± 212600	-253700 ± 55070	-530300 ± 44360	-219900 ± 62490	-522900 ± 142100
	95% confidence interval	-248800 to 45300	-114600 to 48140	-132900 to 6700	-708000 to -150900	-592100 to -127300	-929300 to -580300	-635300 to -378800	-874200 to -272600	-397200 to -106400	-3004000 to -2024000	-370400 to -137000	-630600 to -430000	-361300 to -78560	-844300 to -201500
	R squared	0,2140	0,08657	0,3172	0,5412	0,4623	0,9140	0,8988	0,7072	0,6304	0,9459	0,5702	0,9408	0,5791	0,6008

## Sheet: Fig. 1F
	Ctrl #2				COVID-19 #7				COVID-19 #8
		Fluorescence intensity				Fluorescence intensity				Fluorescence intensity
	Distance (µm)	SARS-CoV-2	Insulin		Distance (µm)	SARS-CoV-2	Insulin		Distance (µm)	SARS-CoV-2	Insulin
	0	0	0		0	0	0		0	0	0
	0.207	0	0		0.207	0	0		0.207	0	0
	0.414	0	0		0.414	0	0		0.414	0	0
	0.621	0	0		0.621	0	0		0.621	0	0
	0.829	0	0		0.829	0	0		0.829	0	0
	1.0358	0	0		1.036	0	0		1.036	0	0
	1.243	0	0		1.243	0	0		1.243	0	0
	1.4501	0	0		1.45	0	0		1.45	0	0
	1.6573	0	0		1.657	0	0		1.657	0	0
	1.8644	0	0		1.864	0	0		1.864	0	0
	2.0716	0	0		2.072	0	0		2.072	0	0
	2.2788	0	0		2.279	0	0		2.279	0	0
	2.4859	0	0		2.486	0	0		2.486	0	0
	2.6931	0	0		2.693	0	0		2.693	0	0
	2.9002	0	0		2.9	0	0		2.9	0	0
	3.1074	0	0		3.107	0	0		3.107	0	0
	3.3146	0	0		3.315	0	0		3.315	0	0
	3.5217	0	0		3.522	0	0		3.522	0	0
	3.7289	0	0		3.729	0	0		3.729	0	0
	3.936	0	0		3.936	0	0		3.936	0	0
	4.1432	0	13.25		4.143	0	0		4.143	0	0
	4.3504	0	165.25		4.35	0	0		4.35	0	1.637
	4.5575	0	622.25		4.558	0	0		4.558	0	0
	4.7647	0	1260		4.765	0	0		4.765	0	0
	4.9718	0	1710.5		4.972	0	0		4.972	0	0
	5.179	0	1752		5.179	0	0		5.179	0	68.925
	5.3862	0	1729		5.386	0	0		5.386	0	94.305
	5.5933	0	1811.5		5.593	0	0		5.593	0	202.615
	5.8005	0	2027		5.8	0	0		5.8	0	685.399
	6.0076	2.5	2438		6.008	0	0		6.008	0	1187.75
	6.2148	2.5	2340		6.215	0	0		6.215	0	1411.43
	6.422	0	1940.25		6.422	0	0		6.422	0	2013.23
	6.6291	0	2152.75		6.629	0	0		6.629	0	1806.19
	6.8363	0	2584.75		6.836	0	0		6.836	0	1653.6
	7.0434	0	2530.75		7.043	0	0		7.043	0	1690.59
	7.2506	0	2372		7.251	0	0		7.251	0	1738.54
	7.4578	2	2544.25		7.458	0	0		7.458	0	1676.3
	7.6649	1.25	2970.75		7.665	0	0		7.665	0	1575.43
	7.8721	0	3394		7.872	0	0		7.872	0	1358.84
	8.0792	0	3411.5		8.079	0	0		8.079	0	1496.68
	8.2864	0	3277.5		8.286	0	0		8.286	0	2105.35
	8.4936	0	3171.25		8.494	0	0		8.494	0	1933.11
	8.7007	0	3053		8.701	0	0		8.701	0	1402.32
	8.9079	0	3024		8.908	0	0		8.908	0	907.831
	9.115	0	2983		9.115	0	21.378		9.115	0	635.893
	9.3222	0	2768		9.322	0	150.888		9.322	0	628.072
	9.5294	0	2443.75		9.529	0	141.028		9.529	0	551.123
	9.7365	0	2187.5		9.737	0	36.553		9.737	0	554.779
	9.9437	0	2124.75		9.944	0	3.132		9.944	0	787.044
	10.1509	0	2110.25		10.151	0	0		10.151	0	1641.03
	10.358	0	2082		10.358	0	0		10.358	0	2609.91
	10.5652	0	2158.5		10.565	0	0		10.565	0	2807.7
	10.7723	0	2126.25		10.772	0	0		10.772	0	1972.21
	10.9795	0	2050.75		10.979	0	0		10.979	23.385	1104.45
	11.1867	3	2131		11.187	0	8.107		11.187	0	686.692
	11.3938	3	2252		11.394	0	70.097		11.394	0	525.424
	11.601	0	2214.5		11.601	0	195.638		11.601	94.316	464.825
	11.8081	0	2288.75		11.808	0	225.688		11.808	63.736	242.74
	12.0153	0	2467.25		12.015	0	149.898		12.015	0	137.011
	12.2225	0	2596.25		12.222	0	151.005		12.222	0	685.906
	12.4296	0	2597.5		12.43	0	364.273		12.43	58.036	1139.29
	12.6368	0	1986.75		12.637	0	584.84		12.637	151.15	624.285
	12.8439	0	1429.75		12.844	0	107.901		12.844	68.339	335.474
	13.0511	0	1564.5		13.051	0	0		13.051	184.772	214.346
	13.2583	0	1677.5		13.258	0	0		13.258	340.585	262.541
	13.4654	0	1825.75		13.465	0	0		13.465	0	321.728
	13.6726	0	2272.5		13.673	0	0		13.673	0	532.82
	13.8797	0	2679.75		13.88	0	0		13.88	0	453.762
	14.0869	0	2920		14.087	0	11.5		14.087	0	541.988
	14.2941	2.75	3010.25		14.294	0	12.464		14.294	0	861.395
	14.5012	6.25	2883.5		14.501	0	12.9		14.501	0	1176.49
	14.7084	3.5	2524.75		14.708	0	42.041		14.708	0	1813.35
	14.9155	0	2303		14.916	0	26.546		14.916	0	2581.52
	15.1227	0	2457.25		15.123	0	53.382		15.123	0	2229.45
	15.3299	0	2671		15.33	0	99.14		15.33	0	1827.16
	15.537	0	2860.25		15.537	0	177.576		15.537	0	2517.54
	15.7442	0	3122.25		15.744	0	230.625		15.744	0	2802.69
	15.9513	0	3614.5		15.951	0	285.538		15.951	0	2567.74
	16.1585	5.5	4031.25		16.158	0	155.169		16.158	0	2348.5
	16.3657	9.25	4001.5		16.366	0	61.975		16.366	0	2365.78
	16.5728	6	3940.5		16.573	0	119.658		16.573	0	1629.37
	16.78	2.25	3748.25		16.78	0	158.673		16.78	0	1314.43
	16.9871	1	3717.5		16.987	0	157.745		16.987	0	1145.88
	17.1943	1	3878		17.194	0	59.702		17.194	0	1174.49
	17.4015	0	3748.75		17.401	0	14.447		17.401	0	1343.98
	17.6086	1	3722.5		17.609	0	2.112		17.609	0	1604.62
	17.8158	1	3811.25		17.816	0	6.192		17.816	0	2028.13
	18.0229	0	3851		18.023	0	10.005		18.023	0	2293.46
	18.2301	0	3937		18.23	0	3.947		18.23	0	2974.18
	18.4373	1	3875.75		18.437	0	0		18.437	0	3906.28
	18.6444	1	3620.5		18.644	0	11.599		18.644	0	3973.68
	18.8516	0	3423		18.852	0	17.22		18.852	0	3803.76
	19.0587	0	3432		19.059	0	12.326		19.059	0	3428.49
	19.2659	0	3393		19.266	0	6.551		19.266	10.084	2704.99
	19.4731	0	3304.5		19.473	0	6.035		19.473	73.003	1494.53
	19.6802	1.25	3275		19.68	0	1		19.68	263.587	941.639
	19.8874	1.25	3036.5		19.887	0	1.447		19.887	496.781	459.966
	20.0945	1.75	2839.75		20.095	0	0		20.095	159.532	305.594
	20.3017	1.75	2974.25		20.302	0	0		20.302	0	249.134
	20.5089	0	3229		20.509	0	0		20.509	17.919	297.103
	20.716	0	3371.5		20.716	0	28.056		20.716	10.799	366.977
	20.9232	0	3056.25		20.923	0	132.839		20.923	48.104	598.743
	21.1303	0	2572		21.13	0	476.699		21.13	29.124	545.313
	21.3375	0	2374.5		21.338	0	577.188		21.338	299.706	462.205
	21.5447	0	2355		21.545	0	311.349		21.545	434.52	361.371
	21.7518	0	2537.5		21.752	0	116.13		21.752	378.336	241.637
	21.959	0	2865.5		21.959	0	81.549		21.959	404.571	194.062
	22.1661	1.5	3266		22.166	0	97.276		22.166	72.394	257.018
	22.3733	2.25	3435.75		22.373	0	33.115		22.373	0	332.068
	22.5805	0	3481		22.58	0	0		22.58	0	554.241
	22.7876	1.75	3530.25		22.788	0	1.887		22.788	0	732.265
	22.9948	1.75	3425.5		22.995	0	4.273		22.995	0	1307.55
	23.2019	0	3291.5		23.202	0	1.263		23.202	0	1845.26
	23.4091	1.25	3156.25		23.409	0	0		23.409	0	2378.45
	23.6163	1.25	3090.75		23.616	0	0		23.616	0	2995.05
	23.8234	0	3012.5		23.823	0	0		23.823	0	2744.59
	24.0306	2.25	2924		24.031	0	0		24.031	0	2030.74
	24.2377	2.25	2895.75		24.238	0	0		24.238	0	1851.09
	24.4449	0	2988.75		24.445	0	0		24.445	0	1673.47
	24.6521	0	3220.25		24.652	0	0		24.652	0	1005.8
	24.8592	0	3334.5		24.859	0	0		24.859	0	316.675
	25.0664	0	3387.25		25.066	0	0		25.066	0	232.205
	25.2735	0	3334.5		25.274	0	0		25.274	0	144.705
	25.4807	0	2855.75		25.481	0	0		25.481	0	46.495
	25.6879	0	2235		25.688	0	0		25.688	0	53.582
	25.895	0	1834.75		25.895	0	0		25.895	0	159.725
	26.1022	0	1543.75		26.102	0	0		26.102	0	198.734
	26.3093	0	1245.75		26.309	0	0		26.309	0	230.928
	26.5165	0	1044.75		26.517	0	0		26.517	0	239.649
	26.7237	0	944.25		26.724	0	0		26.724	0	135.232
	26.9308	0	882.5		26.931	0	0		26.931	0	120.589
	27.138	0	841.5		27.138	0	6.201		27.138	0	380.311
	27.3451	0	767.75		27.345	0	140.766		27.345	0	890.056
	27.5523	0	728.5		27.552	0	344.875		27.552	16.478	1081.94
	27.7595	0	753.25		27.759	0	140.947		27.759	0	908.086
	27.9666	0	756.75		27.967	0	18.059		27.967	0	943.349
	28.1738	0	799.5		28.174	0	29.539		28.174	0	724.989
	28.3809	0	852.5		28.381	0	44.974		28.381	0	635.688
	28.5881	0	915		28.588	0	84.951		28.588	0	284.443
	28.7953	0	1041		28.795	0	139.331		28.795	0	45.711
	29.0024	0	1179.5		29.002	0	144.671		29.002	0	18.25
	29.2096	0	1249.5		29.21	0	202.317		29.21	0	6.222
	29.4167	0	1392.5		29.417	0	277.66		29.417	0	0
	29.6239	0	1648.75		29.624	0	364.799		29.624	0	0
	29.8311	0	1872.5		29.831	0	529.947		29.831	0	3.845
	30.0382	0	2119.75		30.038	0	844.281		30.038	0	161.57
	30.2454	0	2526.75		30.245	0	1566.78		30.245	0	243.282
	30.4525	0	3012.75		30.453	0	3275.33		30.453	0	131.776
	30.6597	0	3319.75		30.66	0	3938.79		30.66	0	0
	30.8669	0	3569.25		30.867	0	4095		30.867	0	0
	31.074	0	3910.5		31.074	0	4095		31.074	0	28.982
	31.2812	0	4095		31.281	0	4095		31.281	0	88.347
	31.4883	4.25	4095		31.488	0	4095		31.488	0	29.208
	31.6955	13.75	4065.75		31.696	0	4095		31.696	0	7.593
	31.9027	9.5	4047.5		31.903	0	4095		31.903	0	0
	32.1098	0	4057.75		32.11	0	4095		32.11	0	0
	32.317	0	4076		32.317	0	4079.94		32.317	0	0
	32.5242	0	4095		32.524	0	3589.36		32.524	0	0
	32.7313	0	4095		32.731	0	3008.2		32.731	0	7.146
	32.9385	0	3892		32.938	0	2352.55		32.938	0	5.91
	33.1456	0	3637		33.146	0	2344.86		33.146	0	3.579
	33.3528	0	3498.75		33.353	0	2241.95		33.353	0	0
	33.56	0	3246.75		33.56	0	2305.07		33.56	0	0
	33.7671	0	2931		33.767	0	2037.03		33.767	0	0
	33.9743	0	2879.75		33.974	0	1963.85		33.974	0	0
	34.1814	0	3147.75		34.181	0	1986.98		34.181	0	0
	34.3886	0	3382		34.389	0	1979.98		34.389	0	0
	34.5958	0	3278		34.596	0	1828.41		34.596	0	0
	34.8029	0	3116.75		34.803	0	1857.72		34.803	0	0
	35.0101	0	3075.5		35.01	0	2007.72		35.01	0	0
	35.2172	0	2727.75		35.217	0	2406.81		35.217	0	0
	35.4244	0	2185.75		35.424	0	3081.59		35.424	0	0
	35.6316	0	1893.5		35.632	0	3833.66		35.632	0	0
	35.8387	0	1988.5		35.839	0	4095		35.839	0	0
	36.0459	0	2469.25		36.046	0	4095		36.046	0	0
	36.253	0	2824		36.253	0	4095		36.253	0	0
	36.4602	0	2693		36.46	0	4095		36.46	0	0
	36.6674	0	2420.75		36.667	0	4095		36.667	0	0
	36.8745	0	2155.75		36.875	0	4095		36.875	0	0
	37.0817	0	2058.75		37.082	0	4095		37.082	0	0
	37.2888	0	2044.5		37.289	0	4095		37.289	0	0
	37.496	0	1811.5		37.496	0	4095		37.496	0	0
	37.7032	0	1412		37.703	0	4095		37.703	0	0
	37.9103	0	960.75		37.91	0	4095		37.91	0	0
	38.1175	0	592		38.117	0	4095		38.117	0	0
	38.3246	0	404.5		38.325	0	4095		38.325	0	0
	38.5318	0	332		38.532	0	2940.42		38.532	0	0
	38.739	0	278.5		38.739	0	1381.42		38.739	0	0
	38.9461	0	262.5		38.946	0	827.125		38.946	0	0
	39.1533	0	263.75		39.153	0	685.844		39.153	0	0
	39.3604	9.25	246		39.36	0	649.156		39.36	0	0
	39.5676	15	250		39.568	0	369.347		39.568	0	0
	39.7748	15.25	262.5		39.775	0	244.75		39.775	0	0
	39.9819	15	275.5		39.982	0	271.998		39.982	0	0
	40.1891	5.5	311.75		40.189	0	487.653		40.189	0	0
	40.3962	0	338		40.396	0	794.38		40.396	0	0
	40.6034	0	372.75		40.603	0	711.079		40.603	0	0
	40.8106	0	408		40.811	0	570.824		40.811	0	5.592
	41.0177	0	435		41.018	0	418.498		41.018	0	105.127
	41.2249	0	475.25		41.225	0	347.893		41.225	0	414.937
	41.432	0	495.25		41.432	0	152.013		41.432	0	290.259
	41.6392	0	545.75		41.639	0	69.831		41.639	0	244.057
	41.8464	0	594		41.846	0	85.834		41.846	0	211.111
	42.0535	0	588.75		42.054	0	86.247		42.054	0	216.49
	42.2607	0	606.75		42.261	0	64.967		42.261	0	311.991
	42.4678	0	638.75		42.468	0	20.541		42.468	0	711.974
	42.675	0	676.5		42.675	0	11.433		42.675	0	1006.34
	42.8822	0	740.75		42.882	0	46.753		42.882	0	608.047
	43.0893	0	750		43.089	0	45.895		43.089	0	271.305
	43.2965	0	736.5		43.296	0	52.312		43.296	0	325.12
	43.5036	0	773		43.504	0	80.189		43.504	0	625.916
	43.7108	0	868.25		43.711	0	60.812		43.711	0	1091.96
	43.918	0	981.25		43.918	0	97.944		43.918	0	1012.14
	44.1251	0	1168		44.125	0	188.997		44.125	0	1139.09
	44.3323	0	1398		44.332	0	438.485		44.332	0	1200.51
	44.5394	0	1657.25		44.539	0	607.844		44.539	0	920.617
	44.7466	0	2063.75		44.747	0	425.704		44.747	0	669.859
	44.9538	0	2551.5		44.954	0	275.613		44.954	0	393.2
	45.1609	0	3042		45.161	0	149.812		45.161	0	421.76
	45.3681	0	3536		45.368	0	33.447		45.368	0	788.825
	45.5752	5.5	3945		45.575	0	10.115		45.575	0	659.734
	45.7824	14.75	4095		45.782	0	0		45.782	0	334.707
	45.9896	20.5	4095		45.99	0	0		45.99	0	201.568
	46.1967	19.25	4095		46.197	0	7.911		46.197	0	391.622
	46.4039	22.5	4095		46.404	0	8.645		46.404	0	662.262
	46.611	21.5	4095		46.611	0	33.74		46.611	0	675.216
	46.8182	22.5	4095		46.818	0	109.936		46.818	0	569.306
	47.0254	18.5	4080.25		47.025	0	248.612		47.025	0	546.471
	47.2325	8.75	4044		47.233	0	357.062		47.233	0	408.031
	47.4397	12.75	3992.75		47.44	0	310.803		47.44	0	397.469
	47.6468	19.5	3921.75		47.647	0	214.577		47.647	0	353.498
	47.854	17.25	3809		47.854	0	183.901		47.854	0	318.177
	48.0612	5.25	3701.5		48.061	0	127.52		48.061	0	340.375
	48.2683	5	3719.75		48.268	0	108.035		48.268	0	146.105
	48.4755	4.5	3728.5		48.475	0	97.28		48.475	0	166.317
	48.6826	2	3576.75		48.683	0	77.234		48.683	0	332.773
	48.8898	2	3309.5		48.89	0	114.789		48.89	0	221.685
	49.097	0	3010.25		49.097	0	108.22		49.097	0	26.3
	49.3041	0	2769.75		49.304	0	70.02		49.304	0	0
	49.5113	0	2578		49.511	0	50.02		49.511	0	0
	49.7184	0	2450.5		49.718	0	31.342		49.718	0	0
	49.9256	0	2413		49.926	0	8.179		49.926	0	0
	50.1328	0	2307.75		50.133	0	17.729		50.133	0	0
	50.3399	0	2056.25		50.34	0	29.72		50.34	0	0
	50.5471	0	1822.75		50.547	0	17.615		50.547	0	0
	50.7542	0	1677.75		50.754	0	57.988		50.754	0	0
	50.9614	0	1649.5		50.961	0	94.359		50.961	0	0
	51.1686	0	1728.25		51.169	0	261.594		51.169	0	0
	51.3757	0	1776		51.376	0	634.368		51.376	0	0
	51.5829	0	1956		51.583	0	945.525		51.583	0	0
	51.7901	0	2336.5		51.79	0	645.942		51.79	0	0
	51.9972	0	2448.75		51.997	0	304.817		51.997	0	0
	52.2044	0	2411.25		52.204	0	285.559		52.204	0	0
	52.4115	0	2455		52.412	0	280.533		52.412	0	0
	52.6187	0	2289.5		52.619	0	457.627		52.619	0	0
	52.8259	0	2052		52.826	25.87	931.505		52.826	0	0
	53.033	0	1899		53.033	25.697	2047.7		53.033	0	0
	53.2402	0	1658.25		53.24	4.431	3422.98		53.24	0	0
	53.4473	0	1289		53.447	0	4095		53.447	0	0
	53.6545	0	1072		53.654	0	4095		53.654	0	0
	53.8617	0	1213.25		53.862	0	4095		53.862	0	0
	54.0688	0	1221.75		54.069	0	4095		54.069	0	0
	54.276	0	803.75		54.276	5.202	4095		54.276	0	0
	54.4831	0	404.75		54.483	80.25	4095		54.483	0	0
	54.6903	0	197.75		54.69	132.211	4095		54.69	0	0
	54.8975	0	94.25		54.897	62.868	4072.49		54.897	0	0
	55.1046	0	56.25		55.105	73.562	4022.78		55.105	0	0
	55.3118	0	28.75		55.312	75.768	4095		55.312	0	0
	55.5189	0	16.25		55.519	39.036	4059.18		55.519	0	0
	55.7261	0	12.75		55.726	46.291	3703.41		55.726	0	0
	55.9333	0	5.75		55.933	68.587	3666.53		55.933	0	0
	56.1404	0	1.5		56.14	66.262	4095		56.14	0	0
	56.3476	0	0		56.348	48.579	4095		56.348	0	0
	56.5547	0	0		56.555	22.819	4073.69		56.555	0	0
	56.7619	0	2.75		56.762	71.868	3873.23		56.762	0	0
	56.9691	0	2.75		56.969	108.137	3842.49		56.969	0	0
	57.1762	0	0		57.176	58.878	4061.55		57.176	0	0
	57.3834	0	0		57.383	12.895	4095		57.383	0	0
	57.5905	0	0		57.591	1.623	4095		57.591	0	0
	57.7977	0	0		57.798	0	4095		57.798	0	0
	58.0049	0	0		58.005	0	4095		58.005	0	0
	58.212	0	0		58.212	0	4095		58.212	0	0
	58.4192	0	0		58.419	0	4095		58.419	0	0
	58.6263	0	0		58.626	0	4095		58.626	0	0
	58.8335	0	0		58.833	0	4095		58.833	0	0
	59.0407	0	0		59.041	0	4095		59.041	0	0
	59.2478	0	0		59.248	0	4095		59.248	0	0
	59.455	0	0		59.455	0	4095		59.455	0	0
	59.6621	0	0		59.662	0	3527.68		59.662	0	0
	59.8693	0	0		59.869	0	2701.53		59.869	0	0
					60.076	0	1968.36		60.076	0	0
					60.284	0	1380.11		60.284	0	0
					60.491	0	1464.44		60.491	0	0
					60.698	0	1563.88		60.698	0	0
					60.905	0	2247.93		60.905	0	0
					61.112	0	2848.66		61.112	0	0
					61.319	0	3475.39		61.319	0	0
					61.527	0	3933.18		61.527	0	0
					61.734	12.095	3777.66		61.734	0	0
					61.941	10.347	3993.5		61.941	0	0
					62.148	16.312	3978.03		62.148	0	0
					62.355	3.602	3783.09		62.355	0	0
					62.562	4.768	3136.36		62.562	0	0
					62.77	0	2705.66		62.77	0	0
					62.977	0	1151		62.977	0	0
					63.184	0	361.706		63.184	0	0
					63.391	0	182.086		63.391	0	0
					63.598	0	118.002		63.598	0	0
					63.805	0	93.398		63.805	0	0
					64.013	0	100.674		64.013	0	0
					64.22	0	140.696		64.22	0	0
					64.427	0	275.985		64.427	0	79.446
					64.634	0	392.322		64.634	0	114.586
					64.841	0	146.796		64.841	0	149.531
					65.048	0	150.799		65.048	0	178.554
					65.255	0	161.916		65.255	0	273.455
					65.463	0	230.859		65.463	0	782.052
					65.67	0	219.52		65.67	0	1708.21
					65.877	0	189.812		65.877	0	2183.67
					66.084	0	83.079		66.084	0	2385.74
					66.291	12.158	110.553		66.291	0	2642.53
					66.498	27.938	153.729		66.498	0	2681
					66.706	45.893	272.077		66.706	0	2331.29
					66.913	61.062	402.688		66.913	0	2627.69
					67.12	37.875	335.434		67.12	0	2326.3
					67.327	0	206.77		67.327	0	1859.81
					67.534	0	120.275		67.534	0	1575.92
					67.741	0	176.355		67.741	0	1760.38
					67.949	1.204	311.184		67.949	0	2434.17
					68.156	0	211.222		68.156	0	2786.3
					68.363	3.247	381.128		68.363	0	2219.27
					68.57	7.253	474.803		68.57	0	1277.39
					68.777	6.572	344.487		68.777	0	791.947
					68.984	0	175.406		68.984	0	983.786
					69.192	0	216.535		69.192	0	1095.58
					69.399	0	316.503		69.399	0	871.236
					69.606	0	234.921		69.606	0	738.22
					69.813	0	115.234		69.813	0	1467.74
					70.02	0	73.681		70.02	0	2639.48
					70.227	0	79.962		70.227	0	3264.23
					70.434	0	87.102		70.434	0	2999.68
					70.642	0	73.413		70.642	0	2226.52
					70.849	0	6.031		70.849	0	2249.14
					71.056	0	19.868		71.056	0	2430.96
					71.263	0	16.454		71.263	0	3053.24
					71.47	0	23.757		71.47	0	3518.32
					71.677	0	11.847		71.677	0	2963.68
					71.885	0	13.799		71.885	0	2048.2
					72.092	0	15.944		72.092	0	1673.38
					72.299	0	0		72.299	0	1656.46
					72.506	0	1.308		72.506	0	1417.34
					72.713	0	31.062		72.713	0	851.751
					72.92	0	8.092		72.92	0	555.133
					73.128	0	0		73.128	0	357.616
					73.335	0	0		73.335	0	257.297
					73.542	0	0		73.542	0	192.768
					73.749	0	0		73.749	0	204.413
					73.956	0	0		73.956	0	180.961
					74.163	0	0		74.163	0	246.588
					74.371	0	0		74.371	0	396.202
					74.578	0	0		74.578	0	697.905
					74.785	0	0		74.785	0	1211.94
					74.992	0	0		74.992	0	1721.76
					75.199	0	0		75.199	0	1841.12
					75.406	0	0		75.406	0	1033.31
					75.613	0	0		75.613	0	615.717
					75.821	0	0		75.821	0	351.435
					76.028	0	0		76.028	0	187.59
					76.235	0	0		76.235	0	176.967
					76.442	0	0		76.442	0	132.721
					76.649	0	0		76.649	0	236.822
					76.856	0	2.778		76.856	0	461.023
					77.064	0	0		77.064	0	995.801
					77.271	0	0		77.271	0	1029
					77.478	0	0		77.478	0	752.235
					77.685	0	0		77.685	0	648.92
					77.892	0	0		77.892	0	425.208
					78.099	0	0		78.099	0	253.147
					78.307	0	0		78.307	0	360.983
					78.514	0	0		78.514	0	371.483
					78.721	0	0		78.721	0	491.402
					78.928	0	0		78.928	0	623.266
					79.135	0	0		79.135	0	663.413
					79.342	0	0		79.342	0	673.631
					79.55	0	2.882		79.55	0	656.091
					79.757	0	0		79.757	0	646.548
					79.964	0	0		79.964	0	757.031
					80.171	0	0		80.171	0	1217.8
					80.378	0	0		80.378	0	1872.22
					80.585	0	0		80.585	0	2049.94
					80.792	0	0		80.792	0	2216.04
					81	0	3.686		81	0	2927.62
					81.207	0	3.257		81.207	0	4022.33
					81.414	0	0		81.414	0	4091.87
					81.621	0	0		81.621	0	4095
					81.828	0	7.013		81.828	0	4095
					82.035	0	37.082		82.035	0	4095
					82.243	0	44.337		82.243	0	4095
					82.45	0	4.969		82.45	0	4094.57
					82.657	0	0		82.657	0	4044.07
					82.864	0	1.368		82.864	0	3861.95
					83.071	0	1.391		83.071	0	2789.67
					83.278	0	26.742		83.278	0	2574.97
					83.486	0	56.65		83.486	0	2702.15
					83.693	0	33.888		83.693	0	2647.54
					83.9	0	5.467		83.9	0	2104.49
					84.107	0	0		84.107	0	1753.78
					84.314	0	0		84.314	0	2915.14
					84.521	0	0		84.521	0	3560.29
					84.729	0	0		84.729	0	2823.33
					84.936	0	0		84.936	0	2275.17
					85.143	0	0		85.143	0	2625.12
					85.35	0	0		85.35	0	3623.21
					85.557	0	0		85.557	0	3794.98
					85.764	0	0		85.764	0	3513.35
					85.971	0	0		85.971	0	3043.45
					86.179	0	0		86.179	0	3452.36
					86.386	0	0		86.386	0	4016.74
					86.593	0	0		86.593	0	3965.11
					86.8	0	0		86.8	0	3565.39
					87.007	0	0		87.007	0	3377.57
					87.214	0	0		87.214	0	3741.99
					87.422	0	0		87.422	44.318	3548.15
					87.629	0	0		87.629	304.608	3464.17
					87.836	0	0		87.836	187.5	3313.92
					88.043	0	0		88.043	0	3886.28
					88.25	0	0		88.25	0	4041.61
					88.457	0	0		88.457	0	3727.01
					88.665	0	0		88.665	89.397	3462.35
					88.872	0	2.776		88.872	196.634	3392.58
					89.079	0	16.294		89.079	155.435	3473.47
					89.286	0	82.61		89.286	160.581	3741.68
					89.493	0	276.158		89.493	138.535	3994.05
					89.7	0	513.755		89.7	0	4085.73
					89.908	0	585.375		89.908	0	4048.74
					90.115	0	315.791		90.115	0	3738.38
					90.322	0	250.938		90.322	0	3419.95
					90.529	0	169.219		90.529	0	3137.65
					90.736	0	199.613		90.736	0	3294.72
					90.943	0	181.812		90.943	0	3739.49
					91.15	0	370.888		91.15	0	3995.34
					91.358	0	764.005		91.358	0	4067.38
					91.565	0	871.141		91.565	0	3532.55
					91.772	0	754.487		91.772	0	2345.58
					91.979	0	706.625		91.979	0	1331.29
					92.186	0	427.674		92.186	0	849.956
					92.393	0	381.938		92.393	0	687.151
					92.601	0	379.286		92.601	0	601.825
					92.808	0	254.566		92.808	0	622.308
					93.015	0	225.699		93.015	0	725.033
					93.222	0	312.188		93.222	0	724.984
					93.429	0	313.671		93.429	0	640.712
					93.636	0	348.556		93.636	0	830.903
					93.844	0	343.054		93.844	0	1055.34
					94.051	0	348.597		94.051	0	1065.46
					94.258	0	352.752		94.258	0	1049.65
					94.465	0	485.875		94.465	0	783.619
					94.672	0	437.436		94.672	0	493.393
					94.879	0	432.875		94.879	0	431.871
					95.087	0	425.637		95.087	0	637.176
					95.294	0	353.424		95.294	0	979.019
					95.501	0	321.645		95.501	0	1387.56
					95.708	0	314.326		95.708	0	1175.22
					95.915	0	370.245		95.915	0	1010.65
					96.122	0	509.658		96.122	0	857.581
					96.329	0	714.278		96.329	0	875.534
					96.537	0	916.214		96.537	0	1187.32
					96.744	0	900.082		96.744	0	1463.84
					96.951	0	1006.28		96.951	0	1734.65
					97.158	0	1602.8		97.158	0	2405.46
					97.365	0	2062.31		97.365	0	3448.6
					97.572	0	1256.94		97.572	0	3972.09
					97.78	0	585.776		97.78	0	4034.46
					97.987	0	500.546		97.987	228.818	3859.28
					98.194	0	220.097		98.194	490.757	3930.68
					98.401	0	83.125		98.401	52.43	4088.2
					98.608	0	57.155		98.608	11.171	4095
					98.815	0	62.714		98.815	125.269	4095
					99.023	0	26.857		99.023	203.735	3817.98
					99.23	0	39.549		99.23	265.706	3312.86
					99.437	0	30.171		99.437	350.409	3393.78
					99.644	0	13.678		99.644	347.38	4039.44
					99.851	0	13.85		99.851	0	4095
					100.058	0	4.13		100.058	0	4095
					100.266	0	16.773		100.266	0	4095
					100.473	0	0		100.473	80.891	4095
					100.68	0	0		100.68	40.779	4095
					100.887	0	7.821		100.887	0	4095
					101.094	0	7.375		101.094	0	4095
					101.301	0	0		101.301	0	4093.85
					101.508	0	6.949		101.508	0	3644.36
					101.716	0	2.738		101.716	0	3089.72
					101.923	0	0		101.923	0	3471.54
					102.13	0	4.104		102.13	0	3660.01
					102.337	0	2.375		102.337	0	3858.19
					102.544	0	4.88		102.544	0	3967.01
					102.751	0	12.289		102.751	0	3438.8
					102.959	0	28.938		102.959	0	2279.03
					103.166	0	83.173		103.166	0	1041.12
					103.373	0	153.262		103.373	0	451.046
					103.58	0	186.003		103.58	0	183.924
					103.787	0	239.66		103.787	0	42.856
					103.994	0	255.836		103.994	0	22.883
					104.202	0	268.097		104.202	0	8.316
					104.409	0	349.197		104.409	0	15.458
					104.616	0	422.36		104.616	0	4.891
					104.823	0	415.566		104.823	0	0
					105.03	0	606.76		105.03	0	0
					105.237	0	1004.8		105.237	0	0
					105.445	0	1106.46		105.445	0	0
					105.652	0	1146.06		105.652	0	0
					105.859	0	1264.51		105.859	0	0
					106.066	0	1261.16		106.066	0	0
					106.273	0	986.406		106.273	0	0
					106.48	0	1105.37		106.48	0	0
					106.688	0	1303.26		106.688	0	0
					106.895	0	1945.97		106.895	0	0
					107.102	0	2300.28		107.102	0	0
					107.309	0	2952.69		107.309	0	0
					107.516	0	3648.05		107.516	0	0
					107.723	0	4095		107.723	0	0
					107.93	0	4095		107.93	0	0
					108.138	11.008	4095		108.138	0	0
					108.345	9.816	3281.7		108.345	0	0
					108.552	18.727	2500.69		108.552	0	0
					108.759	14.133	2013.48		108.759	0	0
					108.966	32.061	1767.47		108.966	0	0
					109.173	51.836	1210.23		109.173	0	0
					109.381	28.842	931.816		109.381	0	0
					109.588	27.581	682.546		109.588	0	0
					109.795	27.988	541.52		109.795	0	0
					110.002	34.901	508.582		110.002	0	0
					110.209	29.75	506.312		110.209	0	0
					110.416	16.984	522.997		110.416	0	0
					110.624	34.357	563.615		110.624	0	0
					110.831	32.873	484.59		110.831	0	0
					111.038	13.164	403.993		111.038	0	0
					111.245	0	189.811		111.245	0	0
					111.452	0	252.28		111.452	0	0
					111.659	0	471.497		111.659	0	0
					111.867	0	1200.48		111.867	0	0
					112.074	0	2051.59		112.074	0	0
					112.281	0	2151.79		112.281	0	0
					112.488	0	1573.33		112.488	0	0
					112.695	0	931.776		112.695	0	0
					112.902	0	833.416		112.902	0	0
					113.109	0	1446.28		113.109	0	0
					113.317	0	1680.18		113.317	0	0
					113.524	0	1441.9		113.524	0	0
					113.731	0	1326.94
					113.938	0	1690.58
					114.145	0	1944.47
					114.352	0	1839.38
					114.56	0	1642.48
					114.767	0	1182.82
					114.974	0	772.252
					115.181	0	686.461
					115.388	0	756.357
					115.595	0	655.219
					115.803	0	636.092
					116.01	0	470.237
					116.217	0	541.926
					116.424	0	621.832
					116.631	0	575.666
					116.838	0	494.609
					117.046	0	289.515
					117.253	0	179.326
					117.46	0	50.757
					117.667	0	48.079
					117.874	0	78.308
					118.081	0	150.594
					118.288	0	227.625
					118.496	0	247.586
					118.703	0	179.229
					118.91	0	117.827
					119.117	0	54.569
					119.324	0	31.605
					119.531	0	27.59
					119.739	0	18.791
					119.946	0	8.724
					120.153	0	9.237
					120.36	0	0
					120.567	0	0
					120.774	0	0
					120.982	0	0
					121.189	0	0
					121.396	0	0
					121.603	0	3.275
					121.81	0	4.595
					122.017	0	0
					122.225	0	0
					122.432	0	0
					122.639	0	0
					122.846	0	1.495
					123.053	0	1.135
					123.26	0	0
					123.467	0	0
					123.675	0	0
					123.882	0	3.329
					124.089	0	2.408
					124.296	0	0
					124.503	0	0
					124.71	0	0
					124.918	0	0
					125.125	0	0
					125.332	0	0
					125.539	0	2.299
					125.746	0	2.201
					125.953	0	0

## Sheet: Fig. 2C
		Number of ACE2-positive beta-cells/total cells
	Patient	Islet 1	Islet 2	Islet 3	Islet 4
	Ctrl #1	3/30	2/16	3/52	4/31
	Ctrl #3	2/100	1/62	0/53	0/42
	Sepsis #1	0/33	0/42	0/62	0/47
	COVID-19 #1	96/96	15/17	54/54	37/37
	COVID-19 #2	84/88	88/95	38/52	44/44
	COVID-19 #3	1/61	1/35	1/30
	COVID-19 #4	0/33	0/27	0/23	0/42
	COVID-19 #5	0/32	1/87	0/35	0/45
	COVID-19 #6	3/32	4/38	5/36	4/20
	COVID-19 #7	0/29	1/32	0/35	0/31
	COVID-19 #8	0/14	0/15	0/8	0/17
	COVID-19 #9	0/23	0/21	0/31	0/27
	COVID-19 #10	0/37	4/39	2/32	0/34
	COVID-19 #11	0/24	1/33	3/40	0/39
		Percentage of ACE2-positive beta-cells
	Patient	Islet 1	Islet 2	Islet 3	Islet 4
	Ctrl #1	10	12.5	5.76923	12.9032
	Ctrl #3	2	1.6129	0	0
	Sepsis #1	0	0	0	0
	COVID-19 #1	100	88.2353	100	100
	COVID-19 #2	73.0769	92.6316	95.4545	100
	COVID-19 #3	1.63934	2.85714	3.33333
	COVID-19 #4	0	0	0	0
	COVID-19 #5	0	1.14942	0	0
	COVID-19 #6	9.375	10.5263	13.8889	20
	COVID-19 #7	0	3.125	0	0
	COVID-19 #8	0	0	0	0
	COVID-19 #9	0	0	0	0
	COVID-19 #10	0	5.55556	6.25	0
	COVID-19 #11	0	3.0303	7.5	0
		Column A vs Column B
		Ctrl #1 vs Ctrl #3	Sepsis #1 vs Ctrl #3	COVID-19 #1 vs Ctrl #3	COVID-19 #2 vs Ctrl #3	COVID-19 #3 vs Ctrl #3	COVID-19 #4 vs Ctrl #3	COVID-19 #5 vs Ctrl #3	COVID-19 #6 vs Ctrl #3	COVID-19 #7 vs Ctrl #3	COVID-19 #8 vs Ctrl #3	COVID-19 #9 vs Ctrl #3	COVID-19 #10 vs Ctrl #3	COVID-19 #11 vs Ctrl #3
	P value	0,0016		< 0.0001	< 0.0001	0,0728		0,3447	0,0021	0,9013			0,2960	0,3859
	P value summary	**	All values 0, unpaired t test not possible	***	***	ns	All values 0, unpaired t test not possible	ns	**	ns	All values 0, unpaired t test not possible	All values 0, unpaired t test not possible	ns	ns
	Are means signif. different? (P < 0.05)	Yes		Yes	Yes	No		No	Yes	No			No	No
	One- or two-tailed P value?	Two-tailed		Two-tailed	Two-tailed	Two-tailed		Two-tailed	Two-tailed	Two-tailed			Two-tailed	Two-tailed
	t, df	t=5.454 df=6		t=32.18 df=6	t=15.00 df=6	t=2.265 df=5		t=1.025 df=6	t=5.136 df=6	t=0.1294 df=6			t=1.145 df=6	t=0.9350 df=6
	Mean ± SEM of column A	0.9032 ± 0.5274 N=4		0.9032 ± 0.5274 N=4	0.9032 ± 0.5274 N=4	0.9032 ± 0.5274 N=4		0.9032 ± 0.5274 N=4	0.9032 ± 0.5274 N=4	0.9032 ± 0.5274 N=4			0.9032 ± 0.5274 N=4	0.9032 ± 0.5274 N=4
	Mean ± SEM of column B	10.29 ± 1.639 N=4		97.06 ± 2.941 N=4	90.29 ± 5.935 N=4	2.610 ± 0.5044 N=3		0.2874 ± 0.2874 N=4	13.45 ± 2.385 N=4	0.7813 ± 0.7813 N=4			2.951 ± 1.710 N=4	2.633 ± 1.773 N=4
	Difference between means	-9.390 ± 1.722		-96.16 ± 2.988	-89.39 ± 5.959	-1.707 ± 0.7534		0.6159 ± 0.6006	-12.54 ± 2.442	0.1220 ± 0.9426			-2.048 ± 1.789	-1.729 ± 1.850
	95% confidence interval	-13.60 to -5.177		-103.5 to -88.84	-104.0 to -74.81	-3.644 to 0.2302		-0.8539 to 2.086	-18.52 to -6.568	-2.185 to 2.429			-6.427 to 2.330	-6.255 to 2.796
	R squared	0,8321		0,9942	0,9740	0,5065		0,1491	0,8147	0,002783			0,1792	0,1272

## Sheet: Fig. 2D
	COVID-19 #2
		Fluorescence intensity
	Distance (µm)	SARS-CoV-2	Insulin	ACE2
	0	914.25	243.75	0
	0.156	1315.31	251.44	0
	0.313	1177.95	127.033	0
	0.469	1368.15	27.423	0
	0.625	964.035	49.756	0
	0.781	456.006	39.411	0
	0.938	470.72	51.624	0
	1.094	791.27	25.354	0
	1.25	644.15	26.928	0
	1.407	850.869	33.72	0
	1.563	1506.76	419.891	0
	1.719	627.571	386.736	0
	1.876	522.57	83.435	0
	2.032	1060.09	344.415	0
	2.188	1048.29	444.6	0
	2.344	845.399	273.696	0
	2.501	988.021	231.104	0
	2.657	1315.31	89.167	0
	2.813	1439.69	32.265	0
	2.97	1531.36	32.367	0
	3.126	769.053	33.429	0
	3.282	1442.08	25.849	0
	3.438	828.482	35.017	0
	3.595	1168.23	112.012	0
	3.751	1467.77	577.54	0
	3.907	1744.4	448.476	0
	4.064	1261.1	284.285	0
	4.22	1088.65	321.386	0
	4.376	1921.54	31.448	0
	4.532	1861.4	55.795	0
	4.689	2593.27	213.586	0
	4.845	2385.06	118.135	0
	5.001	2206.66	341.391	0
	5.158	2318.34	644.906	0
	5.314	2012.8	103.859	0
	5.47	1153.6	18.815	0
	5.627	1526.88	386.184	0
	5.783	1617.48	332.377	0
	5.939	1860.18	368.386	0
	6.095	1776.19	259.749	0
	6.252	1801.52	257.346	0
	6.408	2454.08	177.117	0
	6.564	1648.78	161.186	0
	6.721	1444.71	378.656	0
	6.877	1900.78	138.674	0
	7.033	2177.52	302.16	0
	7.189	1874.48	716.936	0
	7.346	2158.87	248.035	0
	7.502	2329.28	414.884	0
	7.658	2039.78	174.438	0
	7.815	2500.81	88.172	0
	7.971	1990.39	161.555	0
	8.127	1478.58	213.398	0
	8.283	1949.91	300.649	0
	8.44	2346.9	262.951	0
	8.596	2752.34	402.14	0
	8.752	3240.91	119.187	0
	8.909	1903.28	143.972	0
	9.065	770.13	431.002	0
	9.221	2109.72	437.618	0
	9.378	2389.84	199.43	0
	9.534	2255.34	267.571	0
	9.69	2523.95	157.754	0
	9.846	1993.76	204.867	0
	10.003	2477.76	188.359	0
	10.159	3233.6	305.073	0
	10.315	4559.56	496.423	0
	10.472	4450.95	604.394	0
	10.628	4609.7	273.089	0
	10.784	4596.56	670.775	0
	10.94	4761.31	285.571	3.376
	11.097	4361.49	424.357	27.233
	11.253	6433.56	503.572	65.331
	11.409	6309.34	1228.15	0
	11.566	6659.58	1592.23	0
	11.722	5812.02	629.551	0
	11.878	4413.68	547.168	0
	12.035	3637.1	576.253	74.392
	12.191	2890.11	833.933	0
	12.347	3306.22	632.938	50.28
	12.503	2969.71	404.162	134.322
	12.66	2676.15	565.729	0
	12.816	2259.99	401.192	0
	12.972	2019.32	365.526	0
	13.129	2377.86	50.225	0
	13.285	2744.19	201.928	0
	13.441	1289.24	297.876	0
	13.597	631.735	284.566	0
	13.754	795.926	243.78	0
	13.91	649.325	125.368	0
	14.066	687.299	98.665	0
	14.223	787.691	192.49	0
	14.379	418.267	51.024	0
	14.535	898.674	237.425	0
	14.691	514.006	63.635	0
	14.848	13.096	26.669	0
	15.004	17.042	30.26	0
	15.16	706.396	30.189	0
	15.317	514.93	81.123	0
	15.473	568.636	44.414	0
	15.629	337.875	140.78	0
	15.786	239.307	120.471	0
	15.942	384.931	46.339	0
	16.098	430.562	189.369	0
	16.254	422.622	188.487	0
	16.411	651.954	25.726	0
	16.567	974.403	28.17	0
	16.723	161.248	46.01	0
	16.88	74.655	126.507	0
	17.036	600.609	32.783	0
	17.192	228.17	60.199	0
	17.348	357.217	55.962	0
	17.505	442.417	64.007	0
	17.661	474.304	23.711	0
	17.817	564.799	27.329	0
	17.974	633.751	87.489	0
	18.13	751.031	59.4	0
	18.286	277.667	30.253	0
	18.443	649.703	36.588	0
	18.599	1293.84	78.847	0
	18.755	365.542	332.648	0
	18.911	734.028	41.926	0
	19.068	698.291	20.441	0
	19.224	1421.41	223.771	0
	19.38	786.562	76.173	0
	19.537	1430.7	226.496	0
	19.693	1398.91	384.64	0
	19.849	1293.88	143.334	0
	20.005	1877.62	73.158	0
	20.162	1337.58	216.28	0
	20.318	1041.89	39.297	0
	20.474	1190.43	87.707	0
	20.631	257.567	168.697	0
	20.787	154.65	87.776	0
	20.943	754.87	94.786	0
	21.099	624.109	29.881	0
	21.256	1438.8	25.545	0
	21.412	600.724	125.372	0
	21.568	494.695	89.66	0
	21.725	828.575	58.655	0
	21.881	834.388	84.689	0
	22.037	1236.15	141.463	0
	22.194	1296.39	340.159	0
	22.35	1021.37	357.302	0
	22.506	442.015	278.491	0
	22.662	917.222	100.726	0
	22.819	669.355	13.36	0
	22.975	1341.71	19.357	0
	23.131	1299.44	32.805	0
	23.288	1336.38	208.331	0
	23.444	458.416	244.357	0
	23.6	415.439	103.092	0
	23.756	490.09	158.953	0
	23.913	1074.15	65.633	0
	24.069	1544.02	42.285	0
	24.225	1171.67	89.05	0
	24.382	117.317	25.683	0
	24.538	379.411	180.985	0
	24.694	667.558	180.905	0
	24.85	864.171	78.284	0
	25.007	1229.29	27.193	0
	25.163	336.129	25.19	0
	25.319	795.006	358.071	0
	25.476	962.841	187.956	0
	25.632	581.164	64.125	0
	25.788	1088.06	28.161	0
	25.945	524.003	306.345	0
	26.101	832.114	306.32	0
	26.257	1379.66	51.873	0
	26.413	1017.11	26.006	0
	26.57	572.21	223.062	0
	26.726	999.887	99.633	0
	26.882	1575.25	86.122	0
	27.039	1277.29	467.25	0
	27.195	1108.6	105.904	0
	27.351	1096.74	31.031	0
	27.507	739.965	114.826	0
	27.664	913.244	35.458	0
	27.82	845.341	27.297	0
	27.976	527.05	30.73	0
	28.133	413.443	118.125	0
	28.289	463.478	128.032	0
	28.445	1064.32	39.535	0
	28.602	1368.48	23.034	0
	28.758	924.194	42.937	0
	28.914	1099.48	111.816	0
	29.07	1036.5	39.687	0
	29.227	661.11	576.195	0
	29.383	1247.78	234.833	0
	29.539	1001.06	178.343	0
	29.696	922.836	108.342	0
	29.852	997.077	215.011	0
	30.008	1469.32	213.597	0
	30.164	1945.16	80.722	0
	30.321	1291.21	280.303	0
	30.477	1398.18	562.628	0
	30.633	1149.05	339.132	0
	30.79	848.24	32.24	0
	30.946	1332.63	29.701	0
	31.102	1311.05	413.217	0
	31.258	2018.92	422.913	0
	31.415	1679.16	580.908	0
	31.571	2078.64	395.105	0
	31.727	1934.8	1361.39	0
	31.884	1431.19	1038.41	0
	32.04	707.777	461.247	0
	32.196	1631.63	368.624	0
	32.353	2535	306.708	0
	32.509	2298.13	341.787	0
	32.665	1961.07	78.757	0
	32.821	859.971	33.089	0
	32.978	1219.66	27.303	0
	33.134	989.914	146.232	0
	33.29	933.57	50.634	0
	33.447	749.591	213.282	0
	33.603	706.472	117.756	0
	33.759	411.598	42.547	0
	33.915	609.027	37.89	0
	34.072	1052.38	37.22	0
	34.228	1322.56	221.877	0
	34.384	1594.78	475.044	0
	34.541	2109.56	372.481	0
	34.697	3307.32	1254.7	0
	34.853	4917.61	2431.16	0
	35.01	6512.83	4627.42	0
	35.166	8700.2	8524.1	0
	35.322	12536.6	15423	1205.33
	35.478	18867.8	29476.6	2794.9
	35.635	23559.1	35592.2	12282.5
	35.791	22282.2	37760.7	13409
	35.947	24881.5	36569.6	14380.9
	36.104	27254.1	32778.8	15634.1
	36.26	24548.3	27044.7	19523.7
	36.416	20739.5	25728.6	21819.6
	36.572	23622.8	22167.2	17443.4
	36.729	17963.5	20766.4	17282.5
	36.885	17058.5	17664.7	15253.1
	37.041	16349	13453.8	13158.4
	37.198	14362	14884.6	9601.67
	37.354	13359.3	13937.8	9784.11
	37.51	14104.9	17792	10575.8
	37.666	15160.5	19235.9	9647.49
	37.823	15412.6	18762.6	10557.6
	37.979	15114.6	18219	11180.9
	38.135	14546.4	17962.9	10293.9
	38.292	14204.1	14223	6441.72
	38.448	11791.5	9033.65	5788.66
	38.604	11601.1	4243.51	5603.06
	38.761	11352.8	5321.4	1257.37
	38.917	10332.8	3276.48	9.469
	39.073	9963.73	2325.52	4.584
	39.229	8806.75	2688.05	70.319
	39.386	7179.83	3497.49	695.866
	39.542	6562.97	2335.97	111.675
	39.698	7483.52	954.381	23.44
	39.855	9633.18	1649.17	0
	40.011	8821.75	1720.81	0
	40.167	7714.22	1541.53	0
	40.323	8396.65	1914.69	164.167
	40.48	9172.1	2074.22	431.828
	40.636	11503.8	2688.01	63.148
	40.792	12864	2947.39	574.753
	40.949	15021.7	6324.18	2777.52
	41.105	15513.8	8113.51	5363.36
	41.261	15119	5511.64	5125.45
	41.417	17479.8	8990.75	3619.27
	41.574	18408.4	8758.66	7654.03
	41.73	16280	8576.46	10943.1
	41.886	16564.2	12354.4	9927.22
	42.043	16084.9	14110.8	14920.1
	42.199	15460.4	16327.3	22033.4
	42.355	14388.1	14283.4	36303.8
	42.512	15218.3	11927.5	49086.7
	42.668	14111.6	10835.1	48887.2
	42.824	13882.6	9844.13	40543.9
	42.98	17449.5	7805.25	27261.3
	43.137	16287	8653.55	23562.6
	43.293	13614.6	5959.12	22184.5
	43.449	13040.6	5374.86	22442
	43.606	10791.1	4454.01	18475.2
	43.762	8040.17	4869.57	13677.1
	43.918	7425.78	4080.99	12724.8
	44.074	10372.4	2983.11	10566.8
	44.231	10575.7	3210.48	10015.7
	44.387	9375.77	3847.38	14638.4
	44.543	11750	5921.66	17721.7
	44.7	8511.78	5113.98	18001.9
	44.856	8058.22	5470.45	20321.9
	45.012	7147.88	5932.69	21228.3
	45.169	12163.7	5415.59	18769.9
	45.325	15045.5	5677.13	23186.6
	45.481	12630.7	7595.62	26898.9
	45.637	11825.7	9249.61	23472.9
	45.794	13893	11355.5	21669.2
	45.95	12858.7	12009.7	24747.9
	46.106	12241.6	8975.38	25488.3
	46.263	11665	8080.75	21099.3
	46.419	10523.8	9582.69	19492.3
	46.575	13249.8	8110.68	17467.1
	46.731	8955.64	8204.46	19168.5
	46.888	8014.12	5249.35	13585.3
	47.044	11951.6	7363.28	17101.5
	47.2	10817.8	7713.33	15487.7
	47.357	11298.2	6184.84	19330.4
	47.513	9721.08	5731.74	26897.3
	47.669	10446.2	7263.29	29382.3
	47.825	11147.7	8243.43	31554
	47.982	11936	7226.88	27511.7
	48.138	11885.4	6755.85	22781.8
	48.294	9940.75	7376.98	21656.8
	48.451	11790.8	7900.76	19802.9
	48.607	10018	8214.18	19984.6
	48.763	10730.9	6874.94	22597
	48.92	11312.9	7855.83	20530.7
	49.076	10317.5	8950.63	22334.1
	49.232	14119.8	8081.96	23165.8
	49.388	11734.3	8242.36	18908.2
	49.545	14991.8	8946.43	18682.2
	49.701	13390.4	5456.59	15250.8
	49.857	13058.7	4344.89	20341.4
	50.014	13211.5	4740.48	26920.8
	50.17	12950.3	4983.32	35108.8
	50.326	14273.3	5677.6	31687.5
	50.482	15130.7	5343.09	26732.6
	50.639	16385.6	5958.31	19714.6
	50.795	16503	4006.7	12208.1
	50.951	16218.7	6789.47	11626.6
	51.108	12969.9	8734.19	12529.2
	51.264	12228.8	8188.19	13063
	51.42	16901.5	6180.02	17265.5
	51.577	13559.2	5191.94	19740.8
	51.733	12783.5	2996.4	14450.3
	51.889	12279	2886.12	19008.1
	52.045	13123.6	4376.09	20899.1
	52.202	13384.6	4931.31	13007.2
	52.358	13217.3	3928.23	6734.22
	52.514	16765.9	2133.83	4881.83
	52.671	13728	1889.87	4582.24
	52.827	13268.3	3295.24	3803.45
	52.983	14214.4	1666.81	6292.32
	53.139	16078.8	1453.41	4097.47
	53.296	15103.8	2433.79	5203.56
	53.452	14986.1	2398.83	4433.56
	53.608	14575.7	3406.11	4315.32
	53.765	17802	4502.71	2967.95
	53.921	15901.8	6403.6	2749.72
	54.077	15070.5	5717.77	2773.3
	54.233	12740.1	5099.82	3589.45
	54.39	12243.6	5238.16	1825.44
	54.546	11993.1	5692.84	2678.28
	54.702	11124.7	4447.33	418.476
	54.859	11563.5	3482.45	824.266
	55.015	12673.4	2127.31	1202.23
	55.171	7803.87	1144.73	1367.69
	55.328	5510.42	644.783	1086.46
	55.484	3967.12	819.584	2390.62
	55.64	2954.49	2108.32	807.114
	55.796	1883.39	1300.25	18.065
	55.953	2219.47	1590.49	0
	56.109	3265.53	1461.67	0
	56.265	2335.89	1799.51	0
	56.422	3483.05	2117.92	0
	56.578	3357.25	2326.63	7.406
	56.734	4010.37	3363.15	34.759
	56.89	5807.8	3802.31	140.82
	57.047	4567.97	3157.83	0
	57.203	6804.6	5977.52	846.696
	57.359	8519.35	10425.5	53.717
	57.516	10337.6	11520	775.493
	57.672	13873.5	14441.5	3492.82
	57.828	18595.8	18199	7428.57
	57.984	23097.7	21206.4	8153.97
	58.141	23837.8	23744.5	8868.82
	58.297	25138.2	29533.4	9116.56
	58.453	26990.2	34890.7	14700.3
	58.61	29614.9	34996.9	16744.4
	58.766	33083.5	32549.8	15517.9
	58.922	31314	31723.5	24727.7
	59.079	26847.4	38709.2	26053.5
	59.235	27854.2	26635	20991.7
	59.391	25372.2	23592.6	22256.4
	59.547	24813.5	26494.9	21451.2
	59.704	23503.3	24211.9	20322.1
	59.86	19753.6	22518.3	18545.2
	60.016	17104.1	21071.3	21966.8
	60.173	12680	17255.2	20576.6
	60.329	10169.9	12208	15660.6
	60.485	7850.46	9460.24	10456.1
	60.641	4822.9	6195.07	3139.15
	60.798	3161.27	4285.3	202.965
	60.954	3512.18	2652.2	0
	61.11	3127.22	1805.82	0
	61.267	1395.77	897.165	0
	61.423	1412.62	940.125	0
	61.579	1792.75	723.991	0
	61.736	2262.98	358.99	0
	61.892	3248.16	1124.23	0
	62.048	3322.04	911.431	0
	62.204	2682.84	571.996	51.215
	62.361	2218.87	1061.2	91.389
	62.517	3078.9	1430.55	36.668
	62.673	3496.38	1267.07	0
	62.83	5446.3	2419.93	399.037
	62.986	6833.42	1818.12	741.914
	63.142	7590.68	3687.46	507.199
	63.298	7054.62	3085.12	1282.87
	63.455	9141.53	4320.87	4016.22
	63.611	11553.5	6635.45	6201.81
	63.767	12902	11922.4	10600.1
	63.924	15085.4	11868.8	21167.3
	64.08	15374.8	10813.2	26529.7
	64.236	16018.6	9501.5	28844.8
	64.392	15012.4	7617.96	28410.4
	64.549	13073.1	9772.28	30244.6
	64.705	10385.2	9343.64	29684.3
	64.861	13426.1	8832.87	23561.6
	65.018	12544.4	8802.68	21161
	65.174	10552.2	7579.75	20804.1
	65.33	10212.3	6715.12	14315.9
	65.487	6839.31	4614.86	7500.74
	65.643	6350.98	4703.7	8447.15
	65.799	7208.71	3424.04	8898.52
	65.955	6442.46	2490.92	6301.6
	66.112	5283.61	2532.89	5836.88
	66.268	3706.69	2530.49	3682.61
	66.424	3167.55	2496.24	1627.21
	66.581	3868.67	2420.59	1308.59
	66.737	3673.04	2077.34	726.293
	66.893	5311.81	2816.26	80.248
	67.049	4408.77	652.592	362.26
	67.206	6747.81	1142.95	1413.69
	67.362	6819.69	2495.01	1074.5
	67.518	5632.66	2576.21	3406.19
	67.675	5028	3937.88	2750.07
	67.831	5395.19	3245.78	3720.53
	67.987	6520.26	3237.61	3290.67
	68.144	5513.59	3007.67	1931.29
	68.3	4421.75	3559.95	2849.9
	68.456	4676	2707.46	4866.78
	68.612	4544.11	2759.38	7130.68
	68.769	4918.45	2432.06	9144.25
	68.925	5798.13	2707.46	2173.32
	69.081	5112.02	5462.69	181.1
	69.238	3297.13	5147.5	122.678
	69.394	3999.28	3566.96	324.659
	69.55	4632.86	3432.02	3.404
	69.706	4961.78	2633.92	2041.09
	69.863	5045.63	2387.51	2314.62
	70.019	4871.28	2120.39	2334.53
	70.175	4691.19	1026.52	2824.4
	70.332	4029.52	1348.56	2652.87
	70.488	3109.33	1994.36	2715.86
	70.644	3336.26	1953.3	2000.33
	70.8	2425.51	2885.16	1566.22
	70.957	2657.45	3338.96	62.04
	71.113	2480.78	2578.64	810.495
	71.269	3231.43	2310.74	617.799
	71.426	2896.12	1429.05	73.252
	71.582	3890.86	685.661	742.793
	71.738	2974.18	551.333	1985.48
	71.895	3552.8	631.004	1622.57
	72.051	3115.11	274.556	1520.12
	72.207	2966.34	466.704	1556.4
	72.363	2968.41	266.173	2932.69
	72.52	2222.51	301.657	1852.06
	72.676	1998.12	197.39	1275.32
	72.832	1968.46	196.646	1814.12
	72.989	2089.45	51.586	3718.33
	73.145	2454.65	78.018	372.362
	73.301	3266.81	564.653	1433.62
	73.457	4402.43	126.212	1390.85
	73.614	2792.35	1105.97	1370.74
	73.77	2618.47	668.013	873.008
	73.926	2543.37	284.988	2927.89
	74.083	2337.03	165.547	5032.39
	74.239	2328.81	168.386	5167.58
	74.395	2142.84	257.112	2085.94
	74.551	1326.88	316.497	1287.13
	74.708	1535.86	135.61	127.573
	74.864	2158.09	200.92	0
	75.02	831.307	715.81	0
	75.177	271.525	128.248	0
	75.333	1296.78	45.917	0
	75.489	1650.44	409.065	0
	75.646	1562.56	331.319	0
	75.802	920.41	278.566	0
	75.958	491.999	37.49	0
	76.114	336.852	133.885	0
	76.271	656.602	232.873	0
	76.427	289.063	503.957	0
	76.583	1034.88	422.606	0
	76.74	1254.24	593.721	0
	76.896	2421.19	45.717	0
	77.052	1729.62	196.841	0
	77.208	1321.56	65.65	0
	77.365	2511.05	474.55	0
	77.521	2914	200.714	0
	77.677	2433.7	178.43	0
	77.834	2559.08	409.482	0
	77.99	3953.41	340.358	0
	78.146	3181.67	335.156	0
	78.303	2703.8	343.409	22.489
	78.459	2155.95	975.351	0
	78.615	3841.74	761.642	0
	78.771	2031.82	428.985	119.504
	78.928	1714.35	1368.18	788.98
	79.084	2114.36	902.074	1985.48
	79.24	1855.19	155.66	248.068
	79.397	2502.21	556.819	2074.49
	79.553	1495.22	676.626	1006.94
	79.709	1620.58	782.67	333.514
	79.865	3203.96	511.904	529.543
	80.022	3714.94	160.131	56.568
	80.178	2225.54	239.744	38.697
	80.334	1533.8	451.147	0
	80.491	1636.4	130.634	2.251
	80.647	1085.85	114.758	0
	80.803	1141.77	180.118	0
	80.959	870.714	27.264	0
	81.116	943.579	36.127	0
	81.272	729.203	41.772	0
	81.428	603.322	315.758	18.584
	81.585	1015.83	227.94	54.726
	81.741	710.968	237.614	0
	81.897	651.449	94.884	0
	82.054	432.504	27.039	0
	82.21	189.669	42.549	0
	82.366	482.48	232.273	0
	82.522	406.247	415.548	0
	82.679	880.337	67.203	0
	82.835	883.636	182.282	0
	82.991	225.867	69.173	0
	83.148	185.537	39.432	0
	83.304	767.774	28.951	0
	83.46	823.632	34.762	0
	83.616	737.033	30.835	0
	83.773	318.629	33.453	0
	83.929	473.214	62.496	0
	84.085	367.441	29.772	0
	84.242	541.856	28.496	0
	84.398	876.894	25.787	0
	84.554	379.177	27.263	0
	84.71	458.587	28.571	0
	84.867	312.828	35.569	0
	85.023	33.66	26.173	0
	85.179	46.879	16.346	0
	85.336	324.341	30.44	0
	85.492	543.673	23.617	0
	85.648	1541.52	29.914	0
	85.805	771.378	30.596	0
	85.961	383.687	20.541	0
	86.117	409.768	110.362	0
	86.273	558.902	284.073	0
	86.43	454.126	410.681	0
	86.586	415.223	27.874	0
	86.742	154.357	31.896	0
	86.899	12.209	22.005	0
	87.055	105.413	27.695	0
	87.211	42.021	24.36	0
	87.367	532.794	27.935	0
	87.524	528.188	20.487	0
	87.68	146.8	24.641	0
	87.836	205.41	154.976	0
	87.993	400.887	61.262	0
	88.149	618.674	201.158	0
	88.305	847.797	206.383	0
	88.462	673.61	104.96	0
	88.618	934.442	174.087	0
	88.774	2337.65	107.768	0
	88.93	450.651	82.044	0
	89.087	568.051	257.728	0
	89.243	455.054	116.112	0
	89.399	489.646	34.518	0
	89.556	751.293	132.723	0
	89.712	465.068	35.769	0
	89.868	231.088	180.255	0
	90.024	577.885	195.534	0
	90.181	919.2	530.781	0
	90.337	542.015	498.759	0
	90.493	373.187	128.113	0
	90.65	416.895	242.038	0
	90.806	464.291	276.737	0
	90.962	850.547	36.383	0
	91.118	516.905	64.152	0
	91.275	705.995	1061.82	0
	91.431	272.857	461.377	0
	91.587	622.247	363.247	0
	91.744	906.109	186.156	0
	91.9	483.955	227.018	0
	92.056	630.843	230.068	0
	92.213	926.327	479.715	0
	92.369	673.161	498.676	0
	92.525	830.522	828.397	0
	92.681	485.049	34.381	0
	92.838	651.983	139.197	0
	92.994	1687.62	895.224	0
	93.15	1097.5	372.601	0
	93.307	602.623	266.853	0
	93.463	811.34	795.471	0
	93.619	591.01	135.129	0
	93.775	1488.4	145.538	0
	93.932	997.844	519.175	0
	94.088	968.938	285.242	0
	94.244	2067.5	335.306	0
	94.401	2747.36	272.943	0
	94.557	2788.42	300.607	0
	94.713	2668.94	395.652	0
	94.87	2380.42	1011.83	21.732
	95.026	1571.88	377.185	226.381
	95.182	2142.72	317.148	354.907
	95.338	2328.47	532.541	347.125
	95.495	2630.69	523.316	72.213
	95.651	1492.53	605.322	0
	95.807	1946.58	310.925	0
	95.964	2760.58	249.311	0
	96.12	2336.01	318.49	0
	96.276	1392.73	305.385	0
	96.432	1401.61	465.923	0
	96.589	1707.37	370.342	0
	96.745	987.456	155.799	0
	96.901	349.942	150.843	0
	97.058	2801.8	20.205	0
	97.214	1188.37	19.686	0
	97.37	358.919	289.376	0
	97.526	291.653	173.772	0
	97.683	1131.63	327.132	0
	97.839	1036.5	178.426	0
	97.995	890.483	44.136	0
	98.152	1473.64	30.828	0
	98.308	1425.17	30.856	0
	98.464	590.862	302.664	0
	98.621	1278.07	777.887	0
	98.777	1045.11	291.504	0
	98.933	489.552	347.144	0
	99.089	1301.78	27.457	0
	99.246	2353.08	61.867	0
	99.402	2500.68	29.302	0
	99.558	2784.68	194.82	0
	99.715	1144.71	348.629	0
	99.871	1032.31	303.48	0
	100.027	884.647	402.554	0
	100.183	1745.93	145.899	0
	100.34	1343.11	121.934	0
	100.496	853.626	116.851	0
	100.652	1135.35	365.306	0
	100.809	1361.81	170.935	0
	100.965	1276.15	70.358	0
	101.121	976.944	146.23	0
	101.277	920.65	228.815	0
	101.434	918.116	42.533	154.678
	101.59	708.694	27.9	28.551
	101.746	956.403	47.168	1496.16
	101.903	2440.57	436.98	1184.49
	102.059	2193.32	369.431	387.425
	102.215	1980.08	164.645	14.597
	102.372	2183.25	180.59	169.556
	102.528	2403.88	190.446	265.342
	102.684	1208.38	343.638	72.349
	102.84	1301.94	268.066	0
	102.997	3250.89	143.846	0
	103.153	3035.1	60.317	0
	103.309	1350.04	437.889	21.078
	103.466	1517.8	74.178	0
	103.622	1626	195.533	0
	103.778	1968.54	42.794	0
	103.934	2400.89	49.354	0
	104.091	1792.87	100.183	0
	104.247	1597.68	365.997	145.72
	104.403	1524.95	637.856	241.989
	104.56	1987.24	740.2	499.904
	104.716	2403.11	1207.28	322.121
	104.872	3025.32	802.039	909.58
	105.029	2079.87	308.799	239.823
	105.185	4674.39	588.874	8.63
	105.341	1702.78	824.565	644.895
	105.497	4206.5	247.646	420.75
	105.654	2497.76	380.209	535.529
	105.81	2601.1	664.394	268.652
	105.966	2915.89	371.645	0
	106.123	4254.89	285.072	0
	106.279	3990.51	432.71	202.298
	106.435	3702.8	655.657	182.274
	106.591	3567.81	321.328	687.165
	106.748	4612.57	246.773	1426.68
	106.904	5275.5	304.613	1179.33
	107.06	6991.37	1065.18	433.877
	107.217	3094.87	698.769	1525.33
	107.373	4179.23	790.274	382.137
	107.529	4181.28	155.569	267.302
	107.685	3975.88	1245.21	195.048
	107.842	4375.75	1264.29	887.904
	107.998	3552.59	760.84	1075.14
	108.154	3571.49	561.03	1040.76
	108.311	3841.64	821.265	1046.91
	108.467	3642.08	434.286	76.702
	108.623	3558.36	362.643	166.717
	108.78	2913.45	1189.89	386.732
	108.936	3842.27	676.47	0
	109.092	3221.27	262.458	0
	109.248	2599.53	62.3	0
	109.405	2033.16	261.944	0
	109.561	3416.36	235.902	0
	109.717	3087.52	479.044	0
	109.874	3518.43	274.22	0
	110.03	3369.61	1028.6	0
	110.186	2533.29	929.178	0
	110.342	3344.71	501.308	0
	110.499	3912.28	671.581	0
	110.655	2135.88	316.301	0
	110.811	2366.3	496.054	0
	110.968	2456.98	182.482	0
	111.124	1503.49	45.799	0
	111.28	2154.28	591.134	0
	111.437	2532.07	143.879	0
	111.593	1623.8	325.335	0
	111.749	2116.73	315.122	0
	111.905	3418.57	301.471	0
	112.062	2394.26	421.967	0
	112.218	1423.28	461.707	0
	112.374	1008.13	490.553	0
	112.531	695.143	371.043	0
	112.687	976.008	77.766	0
	112.843	714.612	323.863	0
	112.999	1095.51	284.951	0
	113.156	1412.6	673.739	0
	113.312	1251.89	529.666	0
	113.468	736.024	433.05	0
	113.625	781.983	652.919	0
	113.781	1665.46	488.766	0
	113.937	1691.42	796.606	0
	114.093	2117.24	787.92	0
	114.25	2289.03	571.673	0
	114.406	2277.12	1059.96	0
	114.562	2510.85	891.363	0
	114.719	2542.83	662.711	1.644
	114.875	3516.59	734.479	183
	115.031	3043.61	342.784	118.914
	115.188	3947.36	1283.85	643.771
	115.344	4041.9	883.631	488.199
	115.5	5255.08	558.174	847.519
	115.656	5027.71	682.337	2488.5
	115.813	3859.11	1005.4	2292.47
	115.969	3407.18	829.833	2772.11
	116.125	4892.31	498.728	2290.15
	116.282	5500.03	1040.63	1919.06
	116.438	4052.59	1412.63	3935.13
	116.594	5449.38	738.204	5443.16
	116.75	6579.49	775.182	4353.17
	116.907	4323.53	1078.58	3374.12
	117.063	5770.56	949.287	3584.68
	117.219	6056.61	1148.37	4381.76
	117.376	3580.07	311.713	4279.52
	117.532	4296.22	295.151	1312.8
	117.688	5111.66	463.196	3572.4
	117.844	4112.67	413.799	5768.95
	118.001	2848.12	287.874	5336.19
	118.157	3079.4	460.077	3016.93
	118.313	3318.33	930.547	1708.86
	118.47	2922.68	586.185	0
	118.626	2603.96	472.898	0
	118.782	1901.01	723.157	0
	118.939	3333.51	344.546	0
	119.095	1864.25	475.645	0
	119.251	866.9	865.348	0
	119.407	2253.17	1412.8	0
	119.564	1963.4	736.644	0
	119.72	1429.24	522.017	0
	119.876	829.999	331.236	0
	120.033	732.201	142.059	0
	120.189	671.436	190.363	0
	120.345	352.634	226.406	0
	120.501	580.704	162.616	0
	120.658	221.911	196.863	0
	120.814	489.499	54.604	0
	120.97	562.651	163.695	0
	121.127	881.282	550.072	0
	121.283	404.861	504.561	0
	121.439	696.708	61.75	0
	121.596	167.2	35.911	0
	121.752	266.837	52.633	0
	121.908	263.38	157.454	0
	122.064	583.618	151.177	0
	122.221	891.874	60.718	0
	122.377	680.004	22.815	0
	122.533	405.294	86.945	0
	122.69	817.96	217.106	0
	122.846	473.085	29.893	0
	123.002	172.291	26.817	0
	123.158	1341.06	23.518	0
	123.315	827.943	65.589	0
	123.471	1141.21	168.054	0
	123.627	1204.83	123.789	0
	123.784	1619.61	34.987	0
	123.94	1266.75	44.494	0
	124.096	1100.04	224.357	0
	124.252	1131.33	79.398	0
	124.409	1454.88	286.271	0
	124.565	1337.59	463.457	0
	124.721	982.812	165.054	0
	124.878	1569.39	231.768	0
	125.034	853.13	79.273	0
	125.19	953.867	18.811	0
	125.347	1245.6	421.799	0
	125.503	2368	211.475	0
	125.659	1757.54	400.57	0
	125.815	2149.38	229.344	0
	125.972	1601.46	35.545	0
	126.128	1748.39	285.397	0
	126.284	2296.14	381.494	0
	126.441	2311.43	283.665	0
	126.597	1272.4	159.553	0
	126.753	1079.13	931.899	0
	126.909	1246.48	892.199	0
	127.066	1245.55	27.501	0
	127.222	1745.5	262.861	0
	127.378	2061.9	60.716	0
	127.535	2002.2	118.543	0
	127.691	2036.52	395.545	0
	127.847	1815.03	358.601	0
	128.003	2290.46	33.252	0
	128.16	1727.23	198.244	0
	128.316	1531.75	382.656	0
	128.472	1511.68	238.896	0
	128.629	1823.25	626.747	0
	128.785	2367.68	270.289	0
	128.941	3811.53	66.864	0
	129.098	1206.15	108.668	0
	129.254	2301.22	541.628	0
	129.41	1728.19	93.419	0
	129.566	1695.89	348.523	0
	129.723	1795.14	239.784	0
	129.879	2033.32	350.721	0
	130.035	3019.62	565.658	0
	130.192	3961.55	737.141	0
	130.348	2738.24	419.424	0
	130.504	2247.14	24.21	0
	130.66	1859.15	150.409	0
	130.817	680.709	772.201	0
	130.973	1556.64	342.65	0
	131.129	2849.26	358.932	0
	131.286	1379.48	55.472	0
	131.442	1681.04	75.162	0
	131.598	2382.73	131.165	0
	131.755	1762.01	53.545	0
	131.911	1077.81	156.154	0
	132.067	953.447	163.799	0
	132.223	1292.57	352.822	0
	132.38	1447.33	214.246	0
	132.536	1719.61	258.87	0
	132.692	2520.28	229.2	0
	132.849	3146	101.363	0
	133.005	3536.71	139.058	42.7
	133.161	2999.96	191.788	3.112
	133.317	3708.72	118.608	0
	133.474	3033.81	445.112	0
	133.63	2444.26	354.913	0
	133.786	1371.97	302.952	0
	133.943	1406.88	202.089	0
	134.099	1267.76	261.374	0
	134.255	1705.54	440.774	0
	134.411	2966.22	682.003	0
	134.568	2610.29	842.371	0
	134.724	1484.98	104.393	0
	134.88	912.069	481.697	0
	135.037	2106.35	195.919	0
	135.193	2056.35	465.749	0
	135.349	1963.85	149.788	0
	135.506	2132.05	177.164	0
	135.662	2305.6	304.183	0
	135.818	1993.71	661.256	0
	135.974	1903.01	301.97	0
	136.131	2565.45	93.203	0
	136.287	2134.57	615.52	0
	136.443	2743.88	207.329	0
	136.6	3083.78	180.162	0
	136.756	4014.81	251.003	0
	136.912	3816.26	363.954	0
	137.068	5290.19	769.128	0
	137.225	5134.92	672.942	0
	137.381	4250.01	1114.92	0
	137.537	4136.56	1556.54	0
	137.694	3819.94	916.698	171.082
	137.85	3563.59	501.303	628.042
	138.006	3447.59	429.894	744.822
	138.163	3836.54	733.228	0
	138.319	2662.17	618.429	0
	138.475	1438.09	132.087	0
	138.631	1574.48	112.583	0
	138.788	1229.59	32.844	0
	138.944	481.566	183.411	0
	139.1	625.262	425.018	0
	139.257	698.877	133.982	0
	139.413	616.51	84.742	0
	139.569	920.137	441.15	0
	139.725	1056.2	180.105	0
	139.882	429.268	277.805	0
	140.038	699.265	183.3	0
	140.194	1116.23	138.646	0
	140.351	998.257	22.553	0
	140.507	797.288	34.508	0
	140.663	703.663	103.12	0
	140.819	334.692	23.459	0
	140.976	325.115	47.43	0
	141.132	806.553	318.921	0
	141.288	1229.12	853.264	0
	141.445	700.046	293.883	0
	141.601	1425.55	305.767	0
	141.757	966	146.695	0
	141.914	970.313	177.928	0
	142.07	1517.92	496.656	0
	142.226	1623.53	313.118	0
	142.382	1890.66	26.059	0
	142.539	2435	113.337	0
	142.695	2052.58	371.205	0
	142.851	2276.68	549.575	0
	143.008	1582.53	351.765	0
	143.164	1194.69	175.962	0
	143.32	2271.52	92.923	0
	143.476	2988.66	107.723	0
	143.633	2045.63	370.651	0
	143.789	1247.71	736.121	0
	143.945	2353.57	621.231	0
	144.102	1818.39	590.742	0
	144.258	1808.69	889.25	0
	144.414	1561.61	863.232	0
	144.57	1884.25	1009.48	0
	144.727	2115.96	736.34	0
	144.883	1643.73	285.712	0
	145.039	1256.7	260.332	0
	145.196	2429.6	260.066	0
	145.352	3459.26	25.437	0
	145.508	1990.45	128.819	0
	145.665	1790.55	956.771	0
	145.821	3362.41	886.135	0
	145.977	2768.7	541.15	0
	146.133	2366.38	219.553	0
	146.29	2931.55	442.797	0
	146.446	1916.81	524.98	0
	146.602	1485.47	651.795	0
	146.759	2264.41	253.69	0
	146.915	1882.6	109.471	0
	147.071	2485.61	207.003	0
	147.227	2490.38	328.29	0
	147.384	2789.17	728.178	0
	147.54	1850.49	397.352	0
	147.696	1583.68	141.613	0
	147.853	1305.53	230.638	0
	148.009	1576.58	452.89	0
	148.165	959.979	37.312	0
	148.322	1111.16	446.509	0
	148.478	1038.4	465.849	0
	148.634	1786.9	434.571	0
	148.79	1286.56	316.103	0
	148.947	3512.27	445.603	0
	149.103	1328.44	479.127	0
	149.259	2150.73	576.844	0
	149.416	2342.45	773.454	0
	149.572	1113.36	138.607	0
	149.728	1879.44	155.887	0
	149.884	1731.95	331.755	0
	150.041	1537.59	239.168	0
	150.197	869.261	169.065	0
	150.353	1221.45	259.256	0
	150.51	1719.87	386.452	0
	150.666	3421.53	615.07	0
	150.822	1513.21	154.644	0
	150.978	944.537	34.057	0
	151.135	1650.57	212.14	0
	151.291	2708.51	183.214	0
	151.447	2325.44	108.931	0
	151.604	1755.9	103.138	0
	151.76	1786.02	127.003	0
	151.916	1697.74	400.209	0
	152.073	1963.64	433.855	0
	152.229	2672.05	443.437	0
	152.385	2435.81	249.608	0
	152.541	1888.07	96.831	0
	152.698	1962.92	65.614	0
	152.854	3690.53	338.946	0
	153.01	4515.55	532.228	0
	153.167	2872.2	1022.66	0
	153.323	2824.6	645.421	0
	153.479	2538.32	323.597	0
	153.635	4336.73	581.992	0
	153.792	4889.73	852.016	0
	153.948	5159.12	834.124	0
	154.104	4891.53	756.171	299.307
	154.261	4927.39	770.23	1214.81
	154.417	4125.93	846.531	3068.75
	154.573	2792.79	692.879	4178.14
	154.73	3205.22	505.894	5486.69
	154.886	2401.89	999.582	5793.56
	155.042	3333.37	802.941	5230.02
	155.198	3135.81	1169.52	5272.9
	155.355	1958.45	580.479	9180.6
	155.511	2451.03	363.74	8685.07
	155.667	2341.01	448.839	8208.65
	155.824	2621.35	132.698	7718.33
	155.98	2882.51	371.288	4169.44
	156.136	3155.96	274.274	3007.99
	156.292	2533.18	193.731	276.656
	156.449	1439.94	109.074	986.588
	156.605	957.697	321.329	951.267
	156.761	1043.04	1177.76	21.467
	156.918	1647.08	794.813	258.17
	157.074	1037.06	498.755	0
	157.23	2409.3	503.361	0
	157.386	1446.01	268.145	0
	157.543	2470.62	666.509	0
	157.699	1285.79	354.078	0
	157.855	936.599	153.468	837.386
	158.012	1081.64	233.353	366.55
	158.168	1113.81	96.143	0
	158.324	1389.66	32.778	0
	158.481	3243.89	181.942	0
	158.637	3454.73	506.229	0
	158.793	3079.86	239.616	0
	158.949	1671.14	228.285	0
	159.106	3010.81	203.766	12.946
	159.262	2447.61	67.637	1.509
	159.418	2374.4	29.024	0
	159.575	2903.62	212.691	0
	159.731	4637.63	184.707	0
	159.887	4615.76	645.944	41.676
	160.043	3394.44	659.412	796.068
	160.2	4561.11	927.546	1173.6
	160.356	7213.96	1209.26	1719.47
	160.512	8613.16	1822.48	2404.53
	160.669	10985.1	2358.31	1091.86
	160.825	8866.74	759.19	1058.64
	160.981	12320.5	1638.41	454.068
	161.137	16091.2	1272.66	15.946
	161.294	18141.5	1294.33	190.322
	161.45	13925.2	3088.47	60.892
	161.606	14632.1	1774.71	355.964
	161.763	12358.1	1877.97	273.518
	161.919	9402.17	2161.79	1669.8
	162.075	9109.28	1835.02	3875.97
	162.232	9831.13	1124.14	6017.47
	162.388	5277.33	1057.57	8559.08
	162.544	3263.77	933.729	5295.76
	162.7	5281.52	2001.19	3054.88
	162.857	4528.46	461.66	3591.61
	163.013	2682	214.683	5780.25
	163.169	1238.88	665.915	10332.4
	163.326	1028.04	66.271	10379.9
	163.482	2045.1	623.648	7080.34
	163.638	1496.49	313.638	2428.57
	163.794	636.242	273.493	953.936
	163.951	367.79	98.995	36.571
	164.107	787.973	156.764	0
	164.263	600.18	108.71	0
	164.42	995.687	221.986	137.515
	164.576	1467.6	702.17	1495.31
	164.732	3300.49	362.693	3504.77
	164.889	4558.35	1100.02	1145.82
	165.045	3719.33	2897.91	431.576
	165.201	6841.57	2900.98	1415.29
	165.357	4536.43	3354.86	1355.88
	165.514	3446.88	4776.04	1902.87
	165.67	8220.27	5565.73	6513.76
	165.826	8410.09	6037.38	7957.87
	165.983	9307.78	8177.75	6383.1
	166.139	8817.01	7036.82	5554.65
	166.295	6279.8	5667.42	4711.71
	166.451	6846.81	5925.15	1832.38
	166.608	6692.02	5809.44	351.841
	166.764	8096.17	6004.16	586.613
	166.92	6526.59	3962.27	366.051
	167.077	5405.11	2073.23	0
	167.233	7935.71	3948.29	595.263
	167.389	8109	3092.11	209.939
	167.545	8463.64	4919.35	492.877
	167.702	8016.89	5260.81	1531.52
	167.858	8905.66	5100.65	2273.19
	168.014	9519.38	4498.12	2556.55
	168.171	11988.7	6504.89	3684.11
	168.327	14571.6	8102.76	4917.25
	168.483	14043.6	7664.86	6675.58
	168.64	13011.6	8395.92	6455.27
	168.796	9379.95	11870.9	6075.53
	168.952	12162.9	9210.29	2996.68
	169.108	10576.6	10388.6	4810.94
	169.265	8538.56	8541.8	2489.84
	169.421	9091.5	7311.5	1905.05
	169.577	11239.7	5498.99	1740.97
	169.734	11017.9	8133.75	3239.37
	169.89	11474.9	8933.97	6883.31
	170.046	10076.5	8769.46	6844.05
	170.202	10082.3	9358.72	7368.18
	170.359	12365.2	10835	7512.28
	170.515	11037.2	10086.4	6503.8
	170.671	10783.9	11714.8	5580.38
	170.828	10899.8	7143.84	6098.77
	170.984	10258	10298	4192.65
	171.14	8597.15	9046.03	4596.45
	171.297	6630	8607.22	5131.46
	171.453	8263.1	13861.3	4509.73
	171.609	8522.41	10524.8	4230.05
	171.765	8601.9	10049.5	3267.98
	171.922	7121.87	9676.33	3411.61
	172.078	8790.4	9766.24	2596.32
	172.234	8440.54	8586.13	3090.55
	172.391	8002.6	7679.55	3443.89
	172.547	8648.31	7683.27	1553.57
	172.703	8021.64	6427.72	1883.99
	172.859	10022.9	7862.69	2783.61
	173.016	6445.13	6775.08	3267.99
	173.172	10717.5	5664.88	2687.18
	173.328	9445.29	6474.33	7171.79
	173.485	7850.41	4484.97	5437.56
	173.641	9359.34	4526.81	6181.46
	173.797	9487.27	7654.7	6475.37
	173.953	9366.74	8041.51	5051.51
	174.11	10899.3	8250.06	3006.47
	174.266	12140	7752.52	1512.25
	174.422	15065.8	8760.46	1881.51
	174.579	15862	10188.7	6617.34
	174.735	16074.7	13786.9	8782.84
	174.891	17585.5	17619.7	11710.2
	175.048	19212.5	21796.9	13979.2
	175.204	20695	28943.9	19803.8
	175.36	24379.8	25488.6	23367.2
	175.516	23472.9	29173.2	22254.6
	175.673	23064.4	28733.5	22130.9
	175.829	20952.6	27717.1	17182.5
	175.985	23606.1	26198.8	16450
	176.142	20504.2	26308.3	17510.8
	176.298	20062.8	22741.2	15837.8
	176.454	22600.2	25367.6	13486
	176.61	21234.8	22145.1	14016.5
	176.767	16768.4	18137	12997.8
	176.923	18656.5	15827.7	9607.69
	177.079	15804.2	14458.8	6836.73
	177.236	10967.8	10612.2	4876.88
	177.392	10405.3	6722.82	2392.38
	177.548	8553.85	6789.81	450.389
	177.704	5899.51	5637.91	26.356
	177.861	3920.8	5871.9	0
	178.017	2877.4	3632.07	14.808
	178.173	3523.18	3081.83	472.036
	178.33	4671.58	2367.66	131.223
	178.486	4866.93	1992.6	0
	178.642	5064.82	2640.5	0
	178.799	7848.85	1838.56	0
	178.955	9335.88	2303.84	745.503
	179.111	12453.7	2725.79	1264.67
	179.267	19731.2	5467.21	1515.79
	179.424	21934.2	6927.22	2446.29
	179.58	20388.3	7073.78	6115.95
	179.736	22006.2	8271.5	7092.65
	179.893	20329.7	10284.9	7651.2
	180.049	18367.8	11935.3	4694.07
	180.205	20165	10353.7	8712.76
	180.361	20343.3	10622.2	11487.2
	180.518	18616	9401.79	8117.73
	180.674	14539.2	5641.12	10188.9
	180.83	15308.9	4705	8329.55
	180.987	17704.9	4491.61	4639.32
	181.143	13464.2	4131.73	8057.87
	181.299	13911.2	5650	7754.14
	181.456	14204.4	5649.06	5844.41
	181.612	17235.1	4152.64	6231.92
	181.768	14390.9	4932.46	6685.1
	181.924	14813.2	7001.12	5389.5
	182.081	17079.6	6551.74	5647.52
	182.237	16568.2	4620.35	4509.94
	182.393	14810.1	3557.96	1759.32
	182.55	14552.8	3626.12	1852.06
	182.706	12784.9	3474.7	747.206
	182.862	12363.5	2494.84	3218.45
	183.018	18186.5	5183.74	584.158
	183.175	14952.3	5751.49	3253.59
	183.331	16104.9	5489.87	2180.26
	183.487	13884.9	6958.16	3086.43
	183.644	16824.5	6159.77	7396.49
	183.8	18316	6119.34	3523.97
	183.956	18066.4	9533.72	718.3
	184.112	15364.5	9140.96	1820.93
	184.269	14822.9	8613.38	3319.73
	184.425	14903.4	8785.15	2621.94
	184.581	15982.9	6197.23	2543.85
	184.738	15837.6	8838.61	2210.51
	184.894	12211.1	11920.4	3147.57
	185.05	17084.7	11089.9	3181.08
	185.207	14477.6	15899.1	252.819
	185.363	10763.6	11765.6	629.872
	185.519	10224.5	8822.51	117.734
	185.675	7073.47	6975.61	95.254
	185.832	7185.52	4546.36	60.139
	185.988	5692.78	2923.4	39.306
	186.144	4478.6	2399.22	37.048
	186.301	3878.01	1512.72	0
	186.457	3860.81	358.08	0
	186.613	3823.55	976.987	0
	186.769	2703.97	1680.47	0
	186.926	2903.48	2497.7	0
	187.082	4269.6	3562.95	0
	187.238	5101.58	5798.4	0
	187.395	3177.38	5306.58	0
	187.551	3127.75	4642.09	0
	187.707	4124.39	7497.34	15.601
	187.864	4759.49	5974.16	74.792
	188.02	5341.88	5429.69	0
	188.176	6579.67	7163.39	1014.88
	188.332	7923.61	8980.65	736.338
	188.489	10689.9	8872.29	1167.7
	188.645	12597.8	11853.4	2583.61
	188.801	15552	15982.2	2561.99
	188.958	24481	22031.1	3851.38
	189.114	23622.8	28109.8	8442.82
	189.27	23899.7	36585.9	15102.4
	189.426	26397.1	35687.4	13698.7
	189.583	23018	37463.2	13407.6
	189.739	18485.8	35680.8	9965.28
	189.895	13876	26698.1	6716.59
	190.052	10897.2	21177.2	2742.56
	190.208	9602.82	15798.4	1612.27
	190.364	8882.39	10491.5	843.197
	190.52	5478.38	7428.92	438.224
	190.677	4899.82	3816.14	0
	190.833	2055.16	3330.16	0
	190.989	3406.11	1521.92	0
	191.146	1838.88	931.804	0
	191.302	1557.41	1282.84	0
	191.458	1602.93	352.915	0
	191.615	3263.61	204.397	0
	191.771	2657	364.009	0
	191.927	3044.24	160.213	0
	192.083	2186.09	438.21	1327.23
	192.24	2251.32	762.746	5702.45
	192.396	2494.44	838.082	8022.31
	192.552	4620.06	957.354	10248
	192.709	5876.46	256.456	9647.27
	192.865	3326.64	313.357	7630.42
	193.021	2072.93	453.022	5137.9
	193.177	2269.12	382.174	8482.57
	193.334	3494.69	497.114	7473.91
	193.49	1895.03	586.722	3340.27
	193.646	977.396	177.476	2889.9
	193.803	784.71	82.562	1522.35
	193.959	1037.91	90.313	226.696
	194.115	894.392	61.153	15.651
	194.271	1536.7	191.761	0
	194.428	2265.84	313.96	0
	194.584	1252.64	69.206	469.886
	194.74	2934.86	254.393	1558.34
	194.897	5588.64	574.128	2703.2
	195.053	4917.27	176.839	3958.13
	195.209	3720.58	214.611	3125.98
	195.366	4974.88	477.437	7150.54
	195.522	4534.3	674.416	3496.77
	195.678	4705.26	1079.49	2900.92
	195.834	3644.33	1355.12	4323.52
	195.991	5401.15	1112.59	4998.55
	196.147	6503.15	1336.2	5115.11
	196.303	5423.7	1480.19	5043.89
	196.46	3891.54	1538.88	5237.63
	196.616	4317.75	237.366	4190.18
	196.772	3168.86	279.67	2122.85
	196.928	2900.82	211.969	1427.57
	197.085	2777.64	95.203	121.222
	197.241	2158.76	74.595	216.244
	197.397	445.212	55.152	63.239
	197.554	464.64	44.444	84.645
	197.71	1248.9	40.973	50.174
	197.866	1258.83	40.271	0
	198.023	805.846	42.866	0
	198.179	742.617	47.948	0
	198.335	873.137	43.109	0
	198.491	830.018	44.339	0
	198.648	533.551	45.22	0
	198.804	1261.09	41.506	0
	198.96	1015.58	34.64	0
	199.117	1184.18	43.642	0
	199.273	1123.45	264.339	0
	199.429	1270.55	472.247	0
	199.585	2039.79	299.023	0
	199.742	1979.89	242.813	0
	199.898	2071.2	88.599	0
	200.054	2634.54	88.764	0
	200.211	2650.08	299.401	0
	200.367	3305.48	567.853	0
	200.523	2995.58	654.819	0
	200.679	4016.85	387.613	0
	200.836	2789.24	385.035	0
	200.992	2494.77	631.077	0
	201.148	3288.86	1740.18	0
	201.305	4707.39	471.178	0
	201.461	4165.57	438.389	0
	201.617	4938.79	728.864	0
	201.774	4763.72	1314.49	0
	201.93	3410.24	1004.07	0
	202.086	3236.46	1330.26	0
	202.242	2400.22	1221.25	0
	202.399	3140.61	1099.68	0
	202.555	4547.38	1219.17	0
	202.711	4263.12	853.526	0
	202.868	3132.76	1009.58	0
	203.024	4865.94	1006.67	0
	203.18	6860.86	921.03	0
	203.336	6651.52	1139.77	0
	203.493	6741.94	1266.84	0
	203.649	6991.5	1271.71	0
	203.805	10973.5	298.918	13.999
	203.962	9491.21	726.704	0
	204.118	7185.06	1062.2	0
	204.274	6401.57	523.257	0
	204.43	5690.68	323.072	0
	204.587	5108.41	409.858	0
	204.743	3502.99	359.187	0
	204.899	2967.58	51.638	0
	205.056	1962.7	96.033	0
	205.212	2865.89	762.314	0
	205.368	4001.99	267.731	0
	205.525	3621.38	489.837	0
	205.681	2789.07	285.507	0
	205.837	2433.32	250.414	0
	205.993	3217.97	496.429	0
	206.15	2661.78	797.105	0
	206.306	2034.31	445.897	0
	206.462	2388.62	79.539	0
	206.619	2683.45	49.484	0
	206.775	3458.3	78.84	0
	206.931	2970.74	569.158	0
	207.087	3714.25	59.446	0
	207.244	2402.7	627.637	0
	207.4	2878.63	735.698	0
	207.556	1732.4	471.243	0
	207.713	2005.11	362.749	0
	207.869	2675.77	38.773	0
	208.025	2793.95	183.813	0
	208.182	4009.66	157.937	0
	208.338	3475.97	239.779	0
	208.494	4355.3	523.169	0
	208.65	6719.45	335.721	0
	208.807	6281.06	669.797	0
	208.963	7057.15	1561.84	0
	209.119	7190.93	869.998	0
	209.276	8329.01	797.791	9.087
	209.432	13646.7	234.159	295.678
	209.588	12087.9	634.848	490.138
	209.744	10251.1	1326.45	430.625
	209.901	9866.74	1196.88	0
	210.057	9361.91	1568.32	57.407
	210.213	7523.34	904.784	14.472
	210.37	6591.77	894.259	197.43
	210.526	5072.15	417.358	0
	210.682	3883.64	553.188	0
	210.838	4054.25	235.957	0
	210.995	1949.43	137.346	0
	211.151	1741.95	414.352	0
	211.307	2454.27	481.605	0
	211.464	1823.25	40.695	0
	211.62	1281.35	772.727	0
	211.776	2320.13	254.092	0
	211.933	2445.63	467.729	0
	212.089	1602.38	327.956	0
	212.245	1662.79	148.664	0
	212.401	1768.88	215.982	0
	212.558	1366.32	485.108	0
	212.714	1565.69	487.419	0
	212.87	1263.32	109.698	0
	213.027	1298.85	26.198	0
	213.183	2163.63	216.915	0
	213.339	1700.42	373.042	0
	213.495	2613.72	255.024	0
	213.652	2368.22	588.273	0
	213.808	2385.72	413.688	0
	213.964	3003.14	432.761	0
	214.121	3384.86	1281.88	0
	214.277	3027.29	1476.45	0
	214.433	3159.7	382.291	0
	214.59	4160.11	423.362	0
	214.746	3969.65	301.439	0
	214.902	6326.73	400.561	0
	215.058	6084.84	158.285	0
	215.215	7108.45	818.97	0
	215.371	5337.12	185.67	0
	215.527	7037.77	559.399	0
	215.684	7119.71	539.343	0
	215.84	6244.66	876.849	0
	215.996	6460.31	708.089	0
	216.152	5620.45	534.607	0
	216.309	5170.66	447.733	0
	216.465	6273.31	1094.02	0
	216.621	7952.33	1642.4	0
	216.778	7791.52	1948.5	0
	216.934	8636.63	1851.9	0
	217.09	8848.61	1569.48	0
	217.246	8157.88	934.145	0
	217.403	8870.58	938.807	0
	217.559	7631.94	571.624	0
	217.715	9021.28	1016.66	0
	217.872	8273.96	1477.54	0
	218.028	7098.74	1696.63	0
	218.184	7715.63	1373.86	0
	218.341	7276.18	1831.92	0
	218.497	7183.85	1436.69	0
	218.653	7974.8	640.074	0
	218.809	6977.81	651.636	0
	218.966	5812.45	674.013	0
	219.122	8235.2	1344.51	0
	219.278	6842.27	700.703	0
	219.435	5370.22	299.996	0
	219.591	4265.73	285.169	0
	219.747	5204.19	155.1	0
	219.903	5277.44	617.388	0
	220.06	5574.06	1057.37	0
	220.216	5635.47	1228.47	0
	220.372	7164.88	742.476	0
	220.529	8394.58	947.614	0
	220.685	6346.34	1650.55	0
	220.841	9827.5	1409.68	0
	220.997	8194.32	2780.75	0
	221.154	9917	4124	0

## Sheet: Fig. 2E
	Ctrl #3
		CTCF (SARS-CoV-2-N)
	Beta cells	170941	138991	110728	192866	233168	252398
	Endocrine (non-beta) cell	97622	79657.2	85194.9	124065	150324	146791	190745
	Exocrine cells	102306	70707	58139.5	107365	53440.8	302023	327117	228842	267682	239680
	Endothelial cells	28410.9	30739.1	49538.3	74192.4	40684.6	39667.7	73943.7	36159.1
	COVID-19 #2
		CTCF (SARS-CoV-2-N)
	Beta cells	378331	933431	1003619	452264	556690	289433	319886	432266	520001
	Endocrine (non-beta) cell	168301	183284	895936	247921	47366.9	76720.7
	Exocrine cells	531637	281923	249065	257801	181222	180929	152935	167551
	Endothelial cells	379064	291436	156699	155781	174336
	COVID-19 #8
		CTCF (SARS-CoV-2-N)
	Beta cells	551533	786310	335200	339380	383778	459263	392147	329123	418670	356043	433418	457775
	Endocrine (non-beta) cell	654097	381396	337532	320264
	Exocrine cells	423059	367067	396302	314630	424532	450245	442141	251306	260434	250396
	Endothelial cells	200629	185959	208602	180079	256314	335439	247880	174849
		Beta			Non-beta			Exocrine			Endothelial
		Column A vs Column B			Column A vs Column B			Column A vs Column B			Column A vs Column B
	Unpaired t test	COVID-19 #2 vs Ctrl #3	COVID-19 #8 vs Ctrl #3		COVID-19 #2 vs Ctrl #3	COVID-19 #8 vs Ctrl #3		COVID-19 #2 vs Ctrl #3	COVID-19 #8 vs Ctrl #3		COVID-19 #2 vs Ctrl #3	COVID-19 #8 vs Ctrl #3
	P value	0,0053	0,0003		0,2501	0,0008		0,1887	0,0005		0,0003	< 0.0001
	P value summary	**	***		ns	***		ns	***		***	***
	Are means signif. different? (P < 0.05)	Yes	Yes		No	Yes		No	Yes		Yes	Yes
	One- or two-tailed P value?	Two-tailed	Two-tailed		Two-tailed	Two-tailed		Two-tailed	Two-tailed		Two-tailed	Two-tailed
	t, df	t=3.343 df=13	t=4.607 df=16		t=1.214 df=11	t=4.963 df=9		t=1.373 df=16	t=4.267 df=18		t=5.230 df=11	t=8.755 df=14
	How big is the difference?
	Mean ± SEM of column A	183200 ± 22160 N=6	183200 ± 22160 N=6		124900 ± 15300 N=7	124900 ± 15300 N=7		175700 ± 34010 N=10	175700 ± 34010 N=10		46670 ± 6398 N=8	46670 ± 6398 N=8
	Mean ± SEM of column B	542900 ± 85550 N=9	436900 ± 36860 N=12		269900 ± 128700 N=6	423300 ± 77990 N=4		250400 ± 43530 N=8	358000 ± 25850 N=10		231500 ± 44700 N=5	223700 ± 19180 N=8
	Difference between means	-359700 ± 107600	-253700 ± 55070		-145000 ± 119400	-298400 ± 60130		-74650 ± 54370	-182300 ± 42720		-184800 ± 35330	-177100 ± 20220
	95% confidence interval	-592100 to -127300	-370400 to -137000		-407900 to 117900	-434400 to -162400		-189900 to 40620	-272000 to -92520		-262600 to -107000	-220400 to -133700
	R squared	0,4623	0,5702		0,1182	0,7324		0,1054	0,5028		0,7132	0,8456

## Sheet: Fig. 2F
	Ctrl #3												COVID-19 #2											COVID-19 #8
		Beta cell												Beta cell											Beta cell
		CTCF												CTCF											CTCF
	Insulin	564418	417791	322479	515847	433695	449526						Insulin	348524	910881	1001274	460510	386988	297234	507861	736692	750646		Insulin	952726	1780859	951354	944824	1365972	1293562	1388774	1518036	816336	1655423	1354683	1068608
	SARS-CoV-2-N	170941	138991	110728	192866	233168	252398						SARS-CoV-2-N	378331	933431	1003619	452264	556690	289433	319886	432266	520001		SARS-CoV-2-N	551533	786310	335200	339380	383778	459263	392147	329123	418670	356043	433418	457775
	ACE2	120116	103523	87571.6	158880	206464	200703						ACE2	436527	609620	409117	360828	461234	312103	537902	360084	201175		ACE2	227793	131678	199789	200800	185082	206423	206216	144545	159166	160929	202863	175758
		Endocrine (non-beta) cell												Endocrine (non-beta) cell											Endocrine (non-beta) cell
		CTCF												CTCF											CTCF
	Insulin	110664	75280.7	90390.3	74352.6	87037.6	82035.4	152316					Insulin	26871.4	28873.3	105144	50350.1	11550.3	16209.7					Insulin	844995	787344	292012	347049
	SARS-CoV-2-N	97622	79657.2	85194.9	124065	150324	146791	190745					SARS-CoV-2-N	168301	183284	895936	247921	47366.9	76720.7					SARS-CoV-2-N	654097	381396	337532	320264
	ACE2	77494	58279.9	66857.9	83968.3	90636.9	103562	156151					ACE2	270742	597152	17499.8	470860	125494	69132.7					ACE2	287603	207782	156584	134474
		Exocrine cell												Exocrine cell											Exocrine cell
		CTCF												CTCF											CTCF
	Insulin	70526.8	49208.4	38748.7	68906.2	31405.4	183788	176965	145775	152378	144881		Insulin	73138.4	31882.3	36274.2	36877.2	30682	28311.2	24198.5	25250.5			Insulin	565241	507721	559180	438347	532318	333983	334175	219445	230208	190829
	SARS-CoV-2-N	102306	70707	58139.5	107365	53440.8	302023	327117	228842	267682	239680		SARS-CoV-2-N	531637	281923	249065	257801	181222	180929	152935	167551			SARS-CoV-2-N	423059	367067	396302	314630	424532	450245	442141	251306	260434	250396
	ACE2	87670.9	55617.8	50158.3	80500.7	40790	227872	248271	182709	202602	179950		ACE2	5663.66	18156.1	61607.4	69882.2	44038.6	63734.7	35889.9	36601.8			ACE2	208517	225444	215860	152854	212574	259961	167961	130598	160702	157642
		Endothelial cell												Endothelial cell											Endothelial cell
		CTCF												CTCF											CTCF
	Insulin	27937.2	26981	39572.1	58899.7	31501.5	35251.7	49780.7	29736.8				Insulin	41812.6	36232.8	27387.7	38115.7	25357.4						Insulin	299818	266994	274757	206402	186971	253470	225359	165830
	SARS-CoV-2-N	28410.9	30739.1	49538.3	74192.4	40684.6	39667.7	73943.7	36159.1				SARS-CoV-2-N	379064	291436	156699	155781	174336						SARS-CoV-2-N	200629	185959	208602	180079	256314	335439	247880	174849
	ACE2	355298	357593	761726	1032300	424023	404644	377398	422089				ACE2	24698.8	14256.3	48020.4	32626.5	42598.1						ACE2	1071734	721385	366179	664071	709952	1069235	1181532	985378
	Parameter												Parameter											Parameter
	Table Analyzed	Ctrl #3											Table Analyzed	Patient #2										Table Analyzed	Patient #8
	Two-way ANOVA												Two-way ANOVA											Two-way ANOVA
	Source of Variation	% of total variation	P value										Source of Variation	% of total variation	P value									Source of Variation	% of total variation	P value
	Interaction	55,23	< 0.0001										Interaction	7,18	0,0418									Interaction	53,78	< 0.0001
	Column Factor	11,25	< 0.0001										Column Factor	49,74	< 0.0001									Column Factor	11,98	< 0.0001
	Row Factor	4,74	0,0017										Row Factor	6,34	0,0034									Row Factor	8,78	< 0.0001
	Source of Variation	P value summary	Significant?										Source of Variation	P value summary	Significant?									Source of Variation	P value summary	Significant?
	Interaction	***	Yes										Interaction	*	Yes									Interaction	***	Yes
	Column Factor	***	Yes										Column Factor	***	Yes									Column Factor	***	Yes
	Row Factor	**	Yes										Row Factor	**	Yes									Row Factor	***	Yes
	Source of Variation	Df	Sum-of-squares	Mean square	F								Source of Variation	Df	Sum-of-squares	Mean square	F							Source of Variation	Df	Sum-of-squares	Mean square	F
	Interaction	6	1413000000000	235500000000	26,96								Interaction	6	406000000000	67670000000	2,321							Interaction	6	7656000000000	1276000000000	47,51
	Column Factor	3	287900000000	95970000000	10,99								Column Factor	3	2812000000000	937400000000	32,15							Column Factor	3	1706000000000	568600000000	21,17
	Row Factor	2	121200000000	60590000000	6,938								Row Factor	2	358400000000	179200000000	6,147							Row Factor	2	1250000000000	624900000000	23,27
	Residual	81	707400000000	8733000000									Residual	72	2099000000000	29150000000								Residual	90	2417000000000	26860000000
	Number of missing values	87											Number of missing values	96										Number of missing values	78
	Bonferroni posttests												Bonferroni posttests											Bonferroni posttests
	Beta cell vs Endocrine (non-beta) cell												Beta cell vs Endocrine (non-beta) cell											Beta cell vs Endocrine (non-beta) cell
	Row Factor	Beta cell	Endocrine (non-beta) cell	Difference	95% CI of diff.								Row Factor	Beta cell	Endocrine (non-beta) cell	Difference	95% CI of diff.							Row Factor	Beta cell	Endocrine (non-beta) cell	Difference	95% CI of diff.
	Insulin	450600	96010	-354600	-515000 to -194200								Insulin	600100	39830	-560200	-839000 to -281500							Insulin	1258000	567900	-689700	-980800 to -398700
	SARS-CoV-2-N	183200	124900	-58270	-218700 to 102200								SARS-CoV-2-N	542900	269900	-273000	-551700 to 5821							SARS-CoV-2-N	436900	423300	-13560	-304600 to 277500
	ACE2	146200	90990	-55220	-215700 to 105200								ACE2	409800	258500	-151400	-430100 to 127400							ACE2	183400	196600	13190	-277900 to 304300
	Row Factor	Difference	t	P value	Summary								Row Factor	Difference	t	P value	Summary							Row Factor	Difference	t	P value	Summary
	Insulin	-354600	6,821	P<0.001	***								Insulin	-560200	6,226	P<0.001	***							Insulin	-689700	7,290	P<0.001	***
	SARS-CoV-2-N	-58270	1,121	P > 0.05	ns								SARS-CoV-2-N	-273000	3,033	P < 0.05	*							SARS-CoV-2-N	-13560	0,1434	P > 0.05	ns
	ACE2	-55220	1,062	P > 0.05	ns								ACE2	-151400	1,682	P > 0.05	ns							ACE2	13190	0,1394	P > 0.05	ns
	Beta cell vs Exocrine cell												Beta cell vs Exocrine cell											Beta cell vs Exocrine cell
	Row Factor	Beta cell	Exocrine cell	Difference	95% CI of diff.								Row Factor	Beta cell	Exocrine cell	Difference	95% CI of diff.							Row Factor	Beta cell	Exocrine cell	Difference	95% CI of diff.
	Insulin	450600	106300	-344400	-493300 to -195500								Insulin	600100	35830	-564200	-821300 to -307200							Insulin	1258000	391100	-866500	-1082000 to -650600
	SARS-CoV-2-N	183200	175700	-7452	-156400 to 141500								SARS-CoV-2-N	542900	250400	-292500	-549500 to -35470							SARS-CoV-2-N	436900	358000	-78880	-294700 to 137000
	ACE2	146200	135600	-10600	-159500 to 138300								ACE2	409800	41950	-367900	-624900 to -110900							ACE2	183400	189200	5791	-210100 to 221600
	Row Factor	Difference	t	P value	Summary								Row Factor	Difference	t	P value	Summary							Row Factor	Difference	t	P value	Summary
	Insulin	-344400	7,136	P<0.001	***								Insulin	-564200	6,801	P<0.001	***							Insulin	-866500	12,35	P<0.001	***
	SARS-CoV-2-N	-7452	0,1544	P > 0.05	ns								SARS-CoV-2-N	-292500	3,526	P<0.01	**							SARS-CoV-2-N	-78880	1,124	P > 0.05	ns
	ACE2	-10600	0,2196	P > 0.05	ns								ACE2	-367900	4,434	P<0.001	***							ACE2	5791	0,08253	P > 0.05	ns
	Beta cell vs Endothelial cell												Beta cell vs Endothelial cell											Beta cell vs Endothelial cell
	Row Factor	Beta cell	Endothelial cell	Difference	95% CI of diff.								Row Factor	Beta cell	Endothelial cell	Difference	95% CI of diff.							Row Factor	Beta cell	Endothelial cell	Difference	95% CI of diff.
	Insulin	450600	37460	-413200	-568900 to -257400								Insulin	600100	33780	-566300	-861300 to -271300							Insulin	1258000	235000	-1023000	-1253000 to -792500
	SARS-CoV-2-N	183200	46670	-136500	-292300 to 19220								SARS-CoV-2-N	542900	231500	-311400	-606400 to -16380							SARS-CoV-2-N	436900	223700	-213200	-443300 to 16940
	ACE2	146200	516900	370700	214900 to 526400								ACE2	409800	32440	-377400	-672400 to -82370							ACE2	183400	846200	662800	432700 to 892900
	Row Factor	Difference	t	P value	Summary								Row Factor	Difference	t	P value	Summary							Row Factor	Difference	t	P value	Summary
	Insulin	-413200	8,186	P<0.001	***								Insulin	-566300	5,946	P<0.001	***							Insulin	-1023000	13,67	P<0.001	***
	SARS-CoV-2-N	-136500	2,705	P < 0.05	*								SARS-CoV-2-N	-311400	3,270	P<0.01	**							SARS-CoV-2-N	-213200	2,850	P < 0.05	*
	ACE2	370700	7,345	P<0.001	***								ACE2	-377400	3,963	P<0.001	***							ACE2	662800	8,860	P<0.001	***
	Endocrine (non-beta) cell vs Exocrine cell												Endocrine (non-beta) cell vs Exocrine cell											Endocrine (non-beta) cell vs Exocrine cell
	Row Factor	Endocrine (non-beta) cell	Exocrine cell	Difference	95% CI of diff.								Row Factor	Endocrine (non-beta) cell	Exocrine cell	Difference	95% CI of diff.							Row Factor	Endocrine (non-beta) cell	Exocrine cell	Difference	95% CI of diff.
	Insulin	96010	106300	10250	-131900 to 152400								Insulin	39830	35830	-4006	-289700 to 281700							Insulin	567900	391100	-176700	-475000 to 121500
	SARS-CoV-2-N	124900	175700	50820	-91290 to 192900								SARS-CoV-2-N	269900	250400	-19540	-305200 to 266100							SARS-CoV-2-N	423300	358000	-65310	-363600 to 232900
	ACE2	90990	135600	44620	-97490 to 186700								ACE2	258500	41950	-216500	-502200 to 69130							ACE2	196600	189200	-7400	-305600 to 290900
	Row Factor	Difference	t	P value	Summary								Row Factor	Difference	t	P value	Summary							Row Factor	Difference	t	P value	Summary
	Insulin	10250	0,2225	P > 0.05	ns								Insulin	-4006	0,04345	P > 0.05	ns							Insulin	-176700	1,823	P > 0.05	ns
	SARS-CoV-2-N	50820	1,103	P > 0.05	ns								SARS-CoV-2-N	-19540	0,2119	P > 0.05	ns							SARS-CoV-2-N	-65310	0,6736	P > 0.05	ns
	ACE2	44620	0,9689	P > 0.05	ns								ACE2	-216500	2,348	P > 0.05	ns							ACE2	-7400	0,07632	P > 0.05	ns
	Endocrine (non-beta) cell vs Endothelial cell												Endocrine (non-beta) cell vs Endothelial cell											Endocrine (non-beta) cell vs Endothelial cell
	Row Factor	Endocrine (non-beta) cell	Endothelial cell	Difference	95% CI of diff.								Row Factor	Endocrine (non-beta) cell	Endothelial cell	Difference	95% CI of diff.							Row Factor	Endocrine (non-beta) cell	Endothelial cell	Difference	95% CI of diff.
	Insulin	96010	37460	-58550	-207800 to 90690								Insulin	39830	33780	-6052	-326300 to 314200							Insulin	567900	235000	-332900	-641600 to -24180
	SARS-CoV-2-N	124900	46670	-78250	-227500 to 71000								SARS-CoV-2-N	269900	231500	-38460	-358800 to 281800							SARS-CoV-2-N	423300	223700	-199600	-508300 to 109100
	ACE2	90990	516900	425900	276600 to 575100								ACE2	258500	32440	-226000	-546300 to 94250							ACE2	196600	846200	649600	340900 to 958300
	Row Factor	Difference	t	P value	Summary								Row Factor	Difference	t	P value	Summary							Row Factor	Difference	t	P value	Summary
	Insulin	-58550	1,211	P > 0.05	ns								Insulin	-6052	0,05854	P > 0.05	ns							Insulin	-332900	3,317	P<0.01	**
	SARS-CoV-2-N	-78250	1,618	P > 0.05	ns								SARS-CoV-2-N	-38460	0,3720	P > 0.05	ns							SARS-CoV-2-N	-199600	1,989	P > 0.05	ns
	ACE2	425900	8,806	P<0.001	***								ACE2	-226000	2,186	P > 0.05	ns							ACE2	649600	6,473	P<0.001	***
	Exocrine cell vs Endothelial cell												Exocrine cell vs Endothelial cell											Exocrine cell vs Endothelial cell
	Row Factor	Exocrine cell	Endothelial cell	Difference	95% CI of diff.								Row Factor	Exocrine cell	Endothelial cell	Difference	95% CI of diff.							Row Factor	Exocrine cell	Endothelial cell	Difference	95% CI of diff.
	Insulin	106300	37460	-68800	-205600 to 67990								Insulin	35830	33780	-2046	-303600 to 299500							Insulin	391100	235000	-156200	-395300 to 82940
	SARS-CoV-2-N	175700	46670	-129100	-265800 to 7723								SARS-CoV-2-N	250400	231500	-18920	-320500 to 282600							SARS-CoV-2-N	358000	223700	-134300	-373400 to 104800
	ACE2	135600	516900	381300	244500 to 518100								ACE2	41950	32440	-9507	-311100 to 292000							ACE2	189200	846200	657000	417800 to 896100
	Row Factor	Difference	t	P value	Summary								Row Factor	Difference	t	P value	Summary							Row Factor	Difference	t	P value	Summary
	Insulin	-68800	1,552	P > 0.05	ns								Insulin	-2046	0,02102	P > 0.05	ns							Insulin	-156200	2,009	P > 0.05	ns
	SARS-CoV-2-N	-129100	2,912	P < 0.05	*								SARS-CoV-2-N	-18920	0,1944	P > 0.05	ns							SARS-CoV-2-N	-134300	1,728	P > 0.05	ns
	ACE2	381300	8,601	P<0.001	***								ACE2	-9507	0,09767	P > 0.05	ns							ACE2	657000	8,451	P<0.001	***

## Sheet: Fig. 3B
	COVID-19 #2
		Fluorescence intensity
	Distance (µm)	SARS-CoV-2	Insulin	DPP4
	0	3067	20	2154
	0.156	2718.37	31.24	1033.4
	0.313	2230.05	640.055	584.089
	0.469	2215.32	175.995	201.2
	0.625	3598.3	25.993	334.087
	0.781	1919.24	27.627	1158
	0.938	1617.89	40.146	1826.61
	1.094	2884.47	22.84	1280.98
	1.25	3971.49	20.474	1311.06
	1.407	3231.82	63.629	1018.87
	1.563	3186.68	242.374	674.287
	1.719	4311.7	309.99	704.091
	1.876	3614.76	260.277	715.987
	2.032	1593.31	322.853	810.499
	2.188	2213.24	390.383	174.452
	2.344	1616.39	31.986	160.909
	2.501	1793.87	326.818	647.995
	2.657	2136.38	381.076	1074.54
	2.813	2130.64	85.757	1062.79
	2.97	1605.71	188.797	1251.34
	3.126	1709.08	101.069	528.232
	3.282	2937.05	85.178	498.726
	3.438	2896.18	162.13	556.674
	3.595	2770.97	19.939	421.671
	3.751	2684.07	24.183	825.6
	3.907	3814.22	27.184	1260.1
	4.064	4867.45	23.579	1643.33
	4.22	5435.59	308.174	2413.28
	4.376	7575.41	391.524	4270.43
	4.532	8439.92	367.814	4872.99
	4.689	9218.76	446.031	5143.28
	4.845	8411.22	362.622	6963.65
	5.001	7652.56	1121.32	6480.84
	5.158	10518.5	710.284	5019.74
	5.314	11121.3	816.643	4563.02
	5.47	11402.1	423.237	3537.1
	5.627	9713.74	396.648	3267.8
	5.783	8436.31	933.477	3979.68
	5.939	10362.7	1178.51	4559.38
	6.095	13271	682.742	6097.24
	6.252	14678.4	296.586	7649.49
	6.408	13867.9	705.629	6880.84
	6.564	11878.2	1003.18	6690.15
	6.721	11943.4	938.587	8308.78
	6.877	14566.6	782.944	8568.07
	7.033	13311.8	459.282	6851.34
	7.189	14386.4	1340.45	6779.05
	7.346	15047.1	1448.05	6143.26
	7.502	12867	1083.53	5123.04
	7.658	11774	1218.91	6753.9
	7.815	11516.3	802.504	4558.25
	7.971	11867.9	446.946	6180.29
	8.127	14430.8	1056.82	5407.15
	8.283	13671	690.661	7232.07
	8.44	14904.7	595.994	10198.8
	8.596	13981.8	710.032	8063.37
	8.752	14874.7	944.215	6075.63
	8.909	15615.8	1146.5	6993.3
	9.065	16189.4	993.951	8098.42
	9.221	14291	746.105	10318.9
	9.378	11699.7	656.7	9308.07
	9.534	12142.1	823.827	7731.97
	9.69	15109.1	826.218	7567.33
	9.846	17275.4	1141.89	8601.91
	10.003	13129.9	1874.25	8446.77
	10.159	12260.6	386.688	10691.1
	10.315	14845.2	270.89	9155.76
	10.472	11265.9	1201.94	6448.48
	10.628	12480.2	660.336	6107.81
	10.784	11069.7	505.382	5382.27
	10.94	12274.7	1078.35	3449.06
	11.097	13273	1620.9	4139.76
	11.253	12293.3	1440.85	4587.67
	11.409	14168.9	770.698	4350.06
	11.566	16181.4	949.88	7059.56
	11.722	14072.9	1649.02	9579.52
	11.878	13602.6	1365.9	11432.1
	12.035	14827.6	1235.17	17662.6
	12.191	15259.5	1877.2	21496.7
	12.347	16408.1	1903.18	25433.9
	12.503	10485	1256.31	19627.2
	12.66	12041.8	769.252	11037
	12.816	10526.6	454.081	7058.14
	12.972	10531.1	156.054	4608.11
	13.129	7771.32	144.05	2469.38
	13.285	6438.38	551.202	2980.75
	13.441	3683.49	843.897	2960.36
	13.597	1758.61	414.905	2237.4
	13.754	1249.36	204.444	1377.99
	13.91	1922.56	280.509	909.202
	14.066	2872.85	152.606	520.815
	14.223	2407.91	111.194	558.361
	14.379	2176.93	112.824	576.384
	14.535	1901.54	26.678	555.333
	14.691	1951	41.018	758.99
	14.848	3539.27	40.184	297.867
	15.004	3140.02	105.491	1161.91
	15.16	4406.71	530.362	649.583
	15.317	2701.92	694.481	124.249
	15.473	5271.19	1130.44	2103.8
	15.629	6716.71	396.215	2283.54
	15.786	5241.76	35.777	1754.78
	15.942	4034.1	202.144	1009.33
	16.098	5461.01	435.873	1241.09
	16.254	4349.95	24.241	2056.03
	16.411	4026.89	80.886	1850.75
	16.567	4634.65	168.056	1446.63
	16.723	4125.98	141.228	1548.66
	16.88	4493.26	479.993	1198.57
	17.036	5876.31	511.409	2354.83
	17.192	5893.81	1367.02	1525.82
	17.348	4614.8	352.167	1766.89
	17.505	3667.62	424.217	1582.59
	17.661	4198.88	638.146	1118.85
	17.817	3027.97	60.154	814.549
	17.974	2473.71	196.423	223.423
	18.13	1527.05	389.623	693.089
	18.286	891.967	537.823	784.67
	18.443	1426.67	177.47	544.142
	18.599	1988.85	18.123	559.151
	18.755	2059.29	24.755	538.196
	18.911	1900.07	28.262	511.198
	19.068	1309.4	64.434	231.758
	19.224	1189.17	101.342	303.897
	19.38	469.369	31.28	266.433
	19.537	298.243	53.227	272.914
	19.693	605.513	214.153	66.886
	19.849	1067.26	39.833	105.198
	20.005	1801.13	176.96	34.722
	20.162	2322.91	325.281	235.726
	20.318	298.116	127.084	238.784
	20.474	1349.4	250.377	167.164
	20.631	2541.84	230.893	420.762
	20.787	1877.33	21.64	726.973
	20.943	1092.18	118.982	348.09
	21.099	1856.08	118.874	440.499
	21.256	1657.43	22.849	461.844
	21.412	1159.18	253.863	550.514
	21.568	1301.13	275.914	506.536
	21.725	1151.13	30.249	316.486
	21.881	573.42	109.694	749.552
	22.037	868.087	19.857	180.455
	22.194	857.681	42.81	175.796
	22.35	845.571	73.071	265.397
	22.506	1789.33	583.276	1031.12
	22.662	706.743	21.261	194.224
	22.819	575.955	18.371	358.717
	22.975	732.571	246.609	1144.01
	23.131	1107.25	246.777	642.069
	23.288	963.595	151.77	451.255
	23.444	672.573	12.848	705.722
	23.6	830.118	21.375	789.648
	23.756	794.675	17.586	984.303
	23.913	1581.93	20.051	988.486
	24.069	1332.49	93.14	590.387
	24.225	900.85	190.913	608.916
	24.382	1479.82	26.698	1040.27
	24.538	2190.84	41.824	389.048
	24.694	2413.16	231.181	346.391
	24.85	2459.09	710.21	479.102
	25.007	4166.25	99.562	1442.56
	25.163	5107.73	719.307	1206.13
	25.319	6560.22	460.565	1815.23
	25.476	6971.15	1430.15	1445.68
	25.632	5918.54	949.061	2228.78
	25.788	6698.48	2493.88	2565.49
	25.945	9034.13	1775.38	2170.43
	26.101	7303.01	2015.35	3176.07
	26.257	5875.77	1865.62	2587.3
	26.413	8348.01	1436.26	1643.25
	26.57	8141.18	1755.25	751.739
	26.726	6257.62	1404.78	1422.9
	26.882	7315.27	1205.94	1501.57
	27.039	6564.96	1892.26	898.659
	27.195	7866.78	2390.86	443.645
	27.351	8558.73	2668.95	1521.52
	27.507	9111.28	5039.19	1622.08
	27.664	9262.16	5017.35	2748.59
	27.82	7399.2	4349.15	3490.21
	27.976	9751	6057.08	1648.41
	28.133	12230.6	4811.55	1248.96
	28.289	12371.6	2783.47	1502.62
	28.445	12084.1	2183.13	1017.89
	28.602	11009.4	3229.27	1737.84
	28.758	10251.5	3802.33	1910.32
	28.914	12080.6	4077.21	2196.22
	29.07	14261.8	5191.16	2737.94
	29.227	14187.3	6924.33	2972.21
	29.383	15339.6	11008.7	2140.04
	29.539	17941.5	16599.2	3205.08
	29.696	18168.1	19974.4	3728.46
	29.852	20153.3	18147.6	5393.36
	30.008	23065.1	15838.2	5579.29
	30.164	19563.4	14193.9	6515.68
	30.321	19963	17193.4	5227.06
	30.477	22429.2	16260.9	6616.94
	30.633	23729.8	15647.6	12583.9
	30.79	25370	18235.8	12944.1
	30.946	31627	15957.1	16330.6
	31.102	32773.1	16179.5	19701.3
	31.258	36712	15336.2	19085.7
	31.415	34607.3	13715.1	16154.1
	31.571	31365.4	12000.9	11801.8
	31.727	26923.5	8627.28	8814.37
	31.884	23349.2	7510.87	6159.63
	32.04	23424.9	6124.27	3892.75
	32.196	19929.2	4729.05	3044.02
	32.353	22779.8	3912.64	3422.49
	32.509	17666.2	5261.6	2510.28
	32.665	19816.3	4708.54	5632.98
	32.821	13023.7	4481.37	3737.08
	32.978	14483.7	4574.17	5930.05
	33.134	14161.6	5891.37	3749.34
	33.29	14469.9	5489.6	2844.95
	33.447	13877.6	4425.58	3608.36
	33.603	12828.9	4480.87	2911.17
	33.759	11542.1	4310.82	2364.72
	33.915	7202.59	2862.08	2215.13
	34.072	7134.94	1033.12	1775.07
	34.228	5146.23	660.654	1059.94
	34.384	4555.39	819.316	1345.21
	34.541	5083.69	614.091	2114.23
	34.697	3502.52	1743.72	1164.51
	34.853	5456.55	1319.28	603.721
	35.01	4251.56	1217.09	280.921
	35.166	5534.24	465.233	1051.21
	35.322	4277	243.507	878.883
	35.478	4657.19	814.799	814.154
	35.635	5911.49	793.985	2975.75
	35.791	7736.97	880.852	3004.83
	35.947	7838.76	1258.38	2054.16
	36.104	7805.07	929.638	2208.83
	36.26	6888.32	1177.54	2102.12
	36.416	7831.95	1743.41	1547.32
	36.572	7786.4	1577.71	856.408
	36.729	7579.45	1753.76	1162.81
	36.885	8039.11	1547.69	1498.24
	37.041	8785.64	2475.81	1839.39
	37.198	8485.89	3649.23	939.997
	37.354	7547.9	3404.68	1476.89
	37.51	9019.19	4714.33	866.213
	37.666	10697.4	6574.71	2348.27
	37.823	10943.2	6471.1	5548.52
	37.979	9270.94	3550.99	3352.73
	38.135	13877.3	5225.09	2421.03
	38.292	11705.1	7494.95	2363.27
	38.448	12161.4	6660.67	2511.75
	38.604	11353.3	6169.25	3469.13
	38.761	9943.99	4979.71	5584.06
	38.917	10854.5	5520.62	7455.2
	39.073	10775.9	8416.35	9455.07
	39.229	10351.6	9823.18	6731.31
	39.386	11488.2	9646.42	4612.54
	39.542	11812.1	10518.3	4714.2
	39.698	13050.5	12754.9	1641.18
	39.855	16665.9	12666.5	2039.64
	40.011	16560.3	12695.7	3603.2
	40.167	12839.7	11640.3	5048.85
	40.323	15867.3	10619.6	6446.68
	40.48	14134.2	10392.9	4445.61
	40.636	12861.6	9843.21	6954.94
	40.792	13452.1	11600.3	3329.33
	40.949	10802.8	9318.51	2706.3
	41.105	11073.7	4933.78	2511.65
	41.261	10580.5	4319.93	1617.52
	41.417	9963.06	4726.72	1833.41
	41.574	9044.72	3875.01	1327.63
	41.73	5469.75	3767.14	1634.28
	41.886	4692.73	3995.8	1331.31
	42.043	5648.98	3136.02	1114.21
	42.199	5274.77	2666.75	1110.37
	42.355	5751.9	1923.94	1284.99
	42.512	6596.16	2923.11	2225.15
	42.668	6568.16	3400.98	6046.09
	42.824	8277.88	3447.6	5767.95
	42.98	11396.5	4944.48	4082.62
	43.137	11119.2	7390.5	3099.11
	43.293	14070.1	11091.3	4043.45
	43.449	15499.3	11569.2	4630.55
	43.606	18678	15201.8	4950.01
	43.762	23271.7	15757.5	6069.84
	43.918	23952.3	16788	6062.02
	44.074	20790.2	16997.2	5860.86
	44.231	21115.2	15673.6	4966.16
	44.387	20707.6	16838.5	5081
	44.543	21662.7	16951.8	5724.84
	44.7	23532.8	17547	7723.68
	44.856	22744.1	18192.1	7098.52
	45.012	16671.2	14348.7	7680.53
	45.169	19669.3	12366.9	6439.2
	45.325	11328.9	8145.28	5134.56
	45.481	7997.56	5849.7	3858.06
	45.637	7028.86	2308.27	3260.91
	45.794	8392.59	3264.09	2628.53
	45.95	6435.64	3383.02	2142.67
	46.106	6930.97	2919.52	2113.55
	46.263	8490.81	4022.41	3167.21
	46.419	9648.07	3267.59	3770.19
	46.575	7578.84	2488.84	2476.73
	46.731	4024.07	1419.86	1275.3
	46.888	2806.34	368.504	1209.11
	47.044	1757.58	625.291	986.589
	47.2	1496.5	405.116	576.508
	47.357	1391.18	203.82	875.067
	47.513	1303.73	33.821	485
	47.669	2128.14	54.745	473.89
	47.825	2361.64	194.349	1274.6
	47.982	2022.52	164.875	1388.18
	48.138	2908.69	58.952	1842.6
	48.294	2406.68	39.939	1010.53
	48.451	2797.59	109.485	1156.6
	48.607	3884.18	107.104	1810.21
	48.763	7054.76	779.822	3538.28
	48.92	8462.24	525.652	4038.34
	49.076	10153.8	729.465	3636.8
	49.232	10212.3	649.937	4280.91
	49.388	12059.7	608.254	5797.4
	49.545	14306.7	1177.58	8017.62
	49.701	15122.7	1607.48	7382.04
	49.857	10989	872.976	9930.9
	50.014	7981.56	616.006	11067.9
	50.17	7035.1	808.345	12699.3
	50.326	6089.74	962.623	3375.61
	50.482	3333.8	548.22	1534.76
	50.639	3763.74	855.989	2152.08
	50.795	2779.02	829.506	2242.07
	50.951	2814.87	718.171	1560.45
	51.108	3251.78	1557.95	1571.69
	51.264	5489.23	1032.46	1606.56
	51.42	6787.28	870.453	1409.62
	51.577	9790.48	2487.52	2077.95
	51.733	14225.6	4058.21	3691.35
	51.889	15023.4	3524.82	6615.15
	52.045	15674.3	3657.36	7860.04
	52.202	20129.8	5024.63	7847.86
	52.358	21794.5	7381.87	6920.49
	52.514	21060.4	6935.52	9062.32
	52.671	19980.8	7848.49	10847.8
	52.827	25890.8	8112.23	12665.7
	52.983	26685.6	8419.98	14861.4
	53.139	24752.8	10518.7	13111.8
	53.296	31128.9	10553.4	16058.6
	53.452	25701.9	8015.09	19570
	53.608	21558.5	4834.03	17002.8
	53.765	25914.8	4683.45	13939.3
	53.921	26372.5	4039.84	11874
	54.077	25847.3	4506.39	11189.3
	54.233	24662.7	4112.9	14000
	54.39	20563.6	3242.45	12849.9
	54.546	18613.1	3421.24	10087.3
	54.702	21980.7	3407.08	12229
	54.859	20518.9	4538.88	11334.6
	55.015	17049	5076.12	7673.02
	55.171	18242.7	3690.12	9052.85
	55.328	17077.6	5821.99	10891.9
	55.484	16035.6	3230.6	9295.71
	55.64	15010.8	3276.32	9621.12
	55.796	15699	3826.36	8362.77
	55.953	14624	4076.79	8127.6
	56.109	14397.6	2822.9	8051.55
	56.265	12521.9	3845.22	6743.31
	56.422	11736.6	5407.51	8333.33
	56.578	14602.6	5534.56	6684.83
	56.734	14718.5	5373.57	5096.28
	56.89	14962.1	4803.43	4632.12
	57.047	13633.7	5761.04	4318.5
	57.203	13075.1	5642.01	4269.98
	57.359	13605.7	7033.62	4330.82
	57.516	15738.4	7379.8	7269.56
	57.672	16707.1	5442.4	5207.19
	57.828	16056.1	4520.05	5616.31
	57.984	12838.4	5453.27	4569.44
	58.141	13357.4	5307.44	4751.61
	58.297	11901	4647	5081.74
	58.453	12708.7	4881.61	4750.1
	58.61	11146.3	3894.36	3299.36
	58.766	11410.1	3326.26	2541.91
	58.922	9843.93	3485.19	2698.2
	59.079	8517.92	3067.08	2720.87
	59.235	8632.32	2539.42	2101.21
	59.391	8038.96	3084.38	2329.47
	59.547	5861.06	1277.6	3181.23
	59.704	9662.96	637.886	2581.88
	59.86	9440.37	826.065	2846.23
	60.016	8228.83	1236.94	2672.5
	60.173	9590.72	1148.22	3205.82
	60.329	9957.83	993.013	1853.36
	60.485	12243.8	1126.88	2533.33
	60.641	8051.71	1042.5	3186.37
	60.798	6763.86	904.623	3187.31
	60.954	4475.97	619.246	2347.05
	61.11	4396.12	264.405	2120.2
	61.267	2242.57	248.472	663.522
	61.423	1299.92	62.187	589.869
	61.579	1805.29	277.531	360.449
	61.736	862.887	288.608	77.031
	61.892	775.368	33.588	450.321
	62.048	1043.07	32.945	617.61
	62.204	831.396	26.439	241.281
	62.361	904.616	31.021	242.604
	62.517	1996.15	64.263	124.491
	62.673	2222.75	297.987	70.52
	62.83	1077.44	128.44	202.152
	62.986	661.558	108.468	98.578
	63.142	2600.21	211.213	487.725
	63.298	897.283	569.843	815.656
	63.455	1739.59	112.693	755.577
	63.611	2074.79	55.46	378.45
	63.767	1838.15	118.82	587.58
	63.924	1499.56	337.111	519.321
	64.08	3003.97	765.593	671.727
	64.236	3634.98	432.945	617.069
	64.392	4318.32	271.918	799.605
	64.549	4925.15	165.806	1219.83
	64.705	5350.94	410.782	1536.82
	64.861	6282.47	924.76	2634.89
	65.018	5901.97	659.084	1994.84
	65.174	6876.9	605.224	2290.07
	65.33	3325.84	685.511	1707.17
	65.487	4018.84	31.653	1296.26
	65.643	2647.7	230.453	1389.73
	65.799	4633.49	1739.28	507.146
	65.955	2903.62	796.07	134.174
	66.112	3522.61	430.106	847.589
	66.268	3051.94	195.557	345.531
	66.424	1988.49	239.752	294.124
	66.581	3345.02	611.341	676.016
	66.737	3418.96	429.644	470.447
	66.893	2948.28	343.676	638.775
	67.049	2694.71	353.294	1142.39
	67.206	4228.71	59.62	1678.4
	67.362	3212.76	47.247	1426.47
	67.518	2151.3	128.615	1282.58
	67.675	1742.61	74.311	1447.11
	67.831	1945.33	49.797	2779.44
	67.987	2215.82	470.93	1555.67
	68.144	2711.31	57.411	2965.92
	68.3	3986.72	469.916	1519.06
	68.456	3678.78	411.826	1884.49
	68.612	3638.52	439.199	1853.33
	68.769	2777.42	1174.27	1598.56
	68.925	4131.86	836.465	1863.31
	69.081	6221.47	443.19	1413.82
	69.238	5147.42	501.39	1749.3
	69.394	3330.6	362.482	1866.01
	69.55	2828.76	426.209	1253.98
	69.706	1777.97	337.995	1463
	69.863	2635.38	85.32	890.039
	70.019	3711.49	24.783	546.572
	70.175	2083.68	42.332	787.995
	70.332	2090.69	45.941	291.331
	70.488	989.211	28.509	327.02
	70.644	2049.66	183.76	719.161
	70.8	1575.35	97.682	959.604
	70.957	2492.43	22.361	773.393
	71.113	2383.15	169.172	830.696
	71.269	1623.59	195.457	470.89
	71.426	1811.39	187.42	128.949
	71.582	1434.88	116.739	156.141
	71.738	1051.26	304.193	42.797
	71.895	882.696	412.233	383.384
	72.051	1217.66	269.328	726.301
	72.207	2237.95	29.028	475.786
	72.363	3402.36	246.045	466.349
	72.52	3950.57	923.226	384.325
	72.676	2314.3	458.074	1025.07
	72.832	2471.91	605.544	479.745
	72.989	2526.64	1261.18	492.526
	73.145	3648.84	871.156	1582.26
	73.301	4148.64	934.813	1322.11
	73.457	5960.28	464.302	1290.52
	73.614	4742.69	983.968	347.594
	73.77	3557.24	901.271	1400.86
	73.926	3053.53	965.44	1865.01
	74.083	4161.41	752.984	1806.56
	74.239	4963.35	724.72	1397.43
	74.395	4051.52	705.269	1074.52
	74.551	2680.03	500.068	1432.89
	74.708	1953.29	405.639	1104.01
	74.864	2053.56	338.111	996.828
	75.02	2398.99	696.363	1466.69
	75.177	2025.49	1216.53	2146.39
	75.333	2196.05	213.098	2224.99
	75.489	2159.66	156.08	2934.62
	75.646	3229.89	54.474	1319.17
	75.802	1032.55	26.214	1108.66
	75.958	1106.36	187.719	996.167
	76.114	1776.87	261.231	1164.11
	76.271	2469.24	55.921	618.919
	76.427	2069.98	57.683	534.63
	76.583	1379.77	120.021	307.891
	76.74	1000.03	84.987	108.482
	76.896	1506.69	93.868	171.36
	77.052	1229.34	20.672	62.892
	77.208	1065.72	21.238	228.738
	77.365	452.832	30.255	630.951
	77.521	824.528	29.651	463.461
	77.677	150.348	21.421	610.568
	77.834	248.932	18.005	416.083
	77.99	923.075	15.039	179.736
	78.146	82.766	22.464	125.811
	78.303	936.032	13.507	295.8
	78.459	508.608	67.082	74.076
	78.615	701.705	90.619	352.434
	78.771	261.905	81.71	675.934
	78.928	292.058	17.466	647.904
	79.084	226.065	22.004	728.839
	79.24	578.575	21.388	611.043
	79.397	1316.34	113.904	126.994
	79.553	2171.68	146.702	194.806
	79.709	2886.35	24.359	397.556
	79.865	2975.3	22.413	1222.69
	80.022	4831.8	118.239	1491.27
	80.178	5494.69	519.009	1682.09
	80.334	3819.08	642.594	1702.76
	80.491	8037.76	581.876	1882.7
	80.647	9498.41	1001.45	1014.32
	80.803	9928.18	1492.23	1089.25
	80.959	8692.98	1177.62	4123.81
	81.116	11069.9	1017.19	4494
	81.272	14135.1	1810.02	4172.01
	81.428	12218	1309.31	4767.86
	81.585	14766.1	1264.72	6533.57
	81.741	15311.7	901.312	6534.35
	81.897	13189.6	910.773	7459.03
	82.054	9002.23	803.15	7467.35
	82.21	7644.08	520.02	4259.23
	82.366	6795.62	608.716	4544.45
	82.522	4056.04	474.194	4219.21
	82.679	3486.87	346.834	1742.69
	82.835	3907.69	216.1	2010
	82.991	2598.72	568.326	1150.8
	83.148	1903.23	417.354	1064.39
	83.304	1599.92	397.392	915.253
	83.46	578.784	371.64	711.448
	83.616	2502.51	304.948	1514.19
	83.773	2085.22	68.038	868.472
	83.929	2182.84	58.997	524.313
	84.085	2010.98	23.546	539.484
	84.242	2077.07	250.943	488.834
	84.398	2000.47	265.819	258.824
	84.554	1510.9	421.231	960.626
	84.71	1542.23	416.34	1097.3
	84.867	1395.7	323.116	788.892
	85.023	1346.18	340.367	895.104
	85.179	1894.49	26.37	764.879
	85.336	3319.5	34.278	1341.47
	85.492	1816.19	28.244	1176.22
	85.648	1771.96	113.288	2057.51
	85.805	568.603	40.701	155.98
	85.961	1858.68	28.255	924
	86.117	1317.36	27.048	548.465
	86.273	1363.96	30.24	529.988
	86.43	2057.16	208.771	1143.28
	86.586	1520.13	469.314	1616.77
	86.742	913.026	117.893	1919.19
	86.899	923.6	642.262	1439.04
	87.055	1538.6	950.499	1117.78
	87.211	1585.64	285.735	507.812
	87.367	1475.11	164.969	431.283
	87.524	2579.49	304.26	687.261
	87.68	1830.91	279.312	758.495
	87.836	1863.9	251.726	1349.31
	87.993	926.785	108.219	991.37
	88.149	2203.22	844.035	1410.22
	88.305	1732.35	181.647	378.973
	88.462	3378.08	39.27	716.965
	88.618	2528.35	376.965	2189.53
	88.774	3020.67	194.809	2169.95
	88.93	1692.6	29.988	2226.99
	89.087	2650.21	38.873	1486.13
	89.243	3815.3	627.474	1128.48
	89.399	3554.95	1071.42	965.102
	89.556	3558.19	543.616	686.091
	89.712	4674.79	291.709	974.83
	89.868	4734.09	471.16	1628.77
	90.024	6035.12	452.204	2540.65
	90.181	6041.63	247.866	2261.59
	90.337	7232.9	357.931	3203.44
	90.493	6058.76	277.289	2418.15
	90.65	5823.4	708.183	1306.05
	90.806	6634.3	748.721	1325.76
	90.962	6253.45	1588.81	2357.45
	91.118	6391.58	2897.27	666.13
	91.275	6966.38	2211.34	957.894
	91.431	9337.62	1481.62	1586.16
	91.587	9179.87	3444.71	1808.92
	91.744	7294.2	2778.71	2798.25
	91.9	10119.4	2573.18	3097.28
	92.056	10153.6	2292.73	3252.31
	92.213	9250.59	2165.29	4647.39
	92.369	11038.4	3959.16	5783.43
	92.525	12469.2	5116.22	5467.67
	92.681	10405.9	4472.67	5007.58
	92.838	7659.27	4978.99	5618.93
	92.994	6605.1	2368.96	4284.32
	93.15	10454.3	1682.2	3730.59
	93.307	10530.9	4284.36	4159.1
	93.463	12255.1	4213.62	6455.87
	93.619	15330.3	3669.43	5917.24
	93.775	17364	5113.56	9194.41
	93.932	17425.1	6963.36	10421.1
	94.088	20457.5	8196.73	16308.5
	94.244	23010.5	9721.85	19858.3
	94.401	22498	7232.31	19912.6
	94.557	22279.2	4510.07	19560.9
	94.713	20689.8	3076.41	19164.8
	94.87	19886.7	2841.65	22423.7
	95.026	18478	2343.2	22310.8
	95.182	20039.5	3006.77	25675.2
	95.338	19289.4	2410.88	23544.5
	95.495	19390.9	2322.89	23844.7
	95.651	13806.5	2750.05	14283.2
	95.807	18576.1	2113.57	8897.25
	95.964	15855.3	2164.41	9083
	96.12	17714.1	1540.42	10650.6
	96.276	18246.4	2264.06	9684.72
	96.432	21308.6	1027.83	12246
	96.589	23424	1302.3	14454.1
	96.745	23271.1	1168.18	14762.5
	96.901	22542.1	731.901	14036.9
	97.058	19255.5	566.182	13406.4
	97.214	20147.9	1294.65	14560.4
	97.37	21675.5	1683.49	18067.2
	97.526	21135.7	3314.54	21428.8
	97.683	17840.7	3819.75	15726.3
	97.839	20142	2040.06	10209.1
	97.995	18965.2	2847.05	10810.8
	98.152	15521.2	3685.37	8293.47
	98.308	11852.5	7176.02	4514.88
	98.464	11129.5	3136.86	7089.27
	98.621	9365.84	1994.87	3073.7
	98.777	6773.66	1188.81	2415.2
	98.933	3575.33	661.159	1207.59
	99.089	2248.83	135.815	972.282
	99.246	1567.46	599.554	366.92
	99.402	1998.76	384.129	499.404
	99.558	1540.84	44.511	392.645
	99.715	768.496	164.239	532.508
	99.871	634.591	152.068	422.795
	100.027	656.847	27.071	288.865
	100.183	1212.97	45.606	966.542
	100.34	1143.5	47.346	460.217
	100.496	523.301	81.557	425.14
	100.652	378.637	28.38	631.97
	100.809	618.172	31.58	75.507
	100.965	1297.66	21.306	347.587
	101.121	1587.14	43.584	629.143
	101.277	1323.97	150.201	1299.71
	101.434	1492.44	538.01	1315.89
	101.59	2260.56	340.67	492.907
	101.746	3204.46	86.897	1352.37
	101.903	5199.26	189.352	2601.16
	102.059	5750.27	130.62	2877.24
	102.215	8270.03	628.612	3266.64
	102.372	12142.2	599.516	4680.63
	102.528	15663.7	909.156	6509.68
	102.684	18393.9	1440.63	6626.42
	102.84	19649.1	1617.25	8313.49
	102.997	22723.5	1115.16	10159.4
	103.153	13170	2082.66	7301.52
	103.309	12441.5	1664.53	6224.56
	103.466	17453.4	1022.63	8818.01
	103.622	9802.97	1140.87	6920.71
	103.778	10239.6	1378.83	7027.2
	103.934	9462.41	1132.75	6616.27
	104.091	10326.6	638.809	4611.2
	104.247	7819.54	457.591	2474.32
	104.403	6235.13	324.739	2269.76
	104.56	6277.26	459.575	2396.26
	104.716	5448.93	454.717	3827.99
	104.872	4123.45	337.091	3803.17
	105.029	3811.68	229.75	3184.51
	105.185	4124.48	329.541	2492.67
	105.341	3332.5	225.992	1694.05
	105.497	5588.46	218.261	1782.76
	105.654	3123.62	236.61	874.758
	105.81	2021.15	268.64	1441.4
	105.966	1602.78	22.77	1032.74
	106.123	1582.33	28.838	605.109
	106.279	1166.13	44.14	177.711
	106.435	1026.68	86.63	603.439
	106.591	481.853	47.797	332.102
	106.748	622.404	32.22	643.369
	106.904	1293.13	24.919	777.343
	107.06	906.401	28.495	653.28
	107.217	397.155	27.78	791.741
	107.373	420.595	25.97	429.848
	107.529	1101.85	62.355	246.084
	107.685	1142.51	62.372	440.499
	107.842	900.374	150.395	777.852
	107.998	1576.36	23.485	808.216
	108.154	965.998	47.934	453.738
	108.311	1359.68	479.642	561.101
	108.467	2270.46	38.309	48.308
	108.623	5086.08	24.339	285.411
	108.78	4288.21	21.081	37.482
	108.936	3682.66	258.451	766.914
	109.092	3904.73	1106.59	1202.37
	109.248	4370.79	961.985	779.226
	109.405	5731.84	537.554	880.683
	109.561	7162.27	600.24	1024.37
	109.717	7626.02	1014.35	1762.46
	109.874	10429.8	989.325	1942.35
	110.03	11395.1	677.957	2658.31
	110.186	13026.9	812.953	3137.71
	110.342	11389.8	1341.98	3989.07
	110.499	9803.11	1873.29	5290.32
	110.655	10347.3	1217.15	5750.3
	110.811	11108	521.629	4524.35
	110.968	15694.6	482.292	4333.32
	111.124	9701.4	1249.31	3507
	111.28	8298.06	648.74	2809.73
	111.437	7822.34	548.464	2034.79
	111.593	9622.1	709.905	2459.65
	111.749	7935.95	698.861	2626.71
	111.905	5408.64	964.467	2965.42
	112.062	4527.94	652.656	2075.58
	112.218	5382.84	374.253	2015.45
	112.374	5400.95	590.378	1232.71
	112.531	3484.44	239.446	1518.57
	112.687	3756.28	296.831	902.151
	112.843	5893.1	392.479	704.737
	112.999	6609.27	738.566	814.03
	113.156	3181.37	783.16	760.785
	113.312	4698.97	1192.48	834.493
	113.468	4359.32	526.025	529.631
	113.625	3350.47	958.872	1103.31
	113.781	3563.85	611.1	713.419
	113.937	2602.5	214.09	806.376
	114.093	1693.2	40.12	885.712
	114.25	1528.44	19.074	671.287
	114.406	1419.78	55.131	277.873
	114.562	1804.7	58.151	883.691
	114.719	2209.1	31.331	857.215
	114.875	1673.38	51.45	259.709
	115.031	1380.8	67.151	363.999
	115.188	812.024	44.975	491.7
	115.344	221.734	57.008	297.475
	115.5	840.502	17.732	269.192
	115.656	983.095	30.634	693.563
	115.813	469.703	158.279	450.268
	115.969	760.643	545.42	727.717
	116.125	1188.58	253.975	316.966
	116.282	1057.5	95.787	328.789
	116.438	1525.89	26.966	1178.86
	116.594	1654.28	98.565	589.804
	116.75	2643.99	462.825	1195.94
	116.907	3523.66	391.481	1793.78
	117.063	3873.07	612.859	1420.87
	117.219	3371.05	855.204	1211.92
	117.376	4138.54	441.481	1201.59
	117.532	4460.88	988.533	810.738
	117.688	4760.62	1157.02	858.673
	117.844	4993.5	1615.81	731.419
	118.001	2486.38	1734.62	826.878
	118.157	2274.32	1064.84	1009.19
	118.313	3151.18	374.501	1035.17
	118.47	1230.75	1414.62	481.539
	118.626	1445.1	86.732	1093.04
	118.782	400.882	91.569	335.11
	118.939	99.92	120.183	807.875
	119.095	219.224	18.842	737.994
	119.251	639.816	17.204	312.095
	119.407	939.886	21.657	323.499
	119.564	702.05	394.974	1062.77
	119.72	214.892	390.794	945.279
	119.876	545.328	76.651	636.929
	120.033	647.793	32.55	700.248
	120.189	1028.67	17.85	337.724
	120.345	936.401	17.44	388.665
	120.501	722.806	163.817	140.377
	120.658	1054.24	463.279	383.963
	120.814	1303.81	23.923	453.477
	120.97	712.887	13.184	502.917
	121.127	1254.79	19.852	199.127
	121.283	1488.45	137.281	701.822
	121.439	1954.55	81.983	134.211
	121.596	912.928	219.164	337.549
	121.752	1009.11	138.685	520.253
	121.908	1241.5	30.222	391.257
	122.064	1057.05	19.653	397.607
	122.221	1355.86	246.146	436.273
	122.377	878.971	370.03	516.666
	122.533	974.438	289.883	591.689
	122.69	1742.96	358.308	333.52
	122.846	2600.68	456.837	316.855
	123.002	2894.2	221.628	708.566
	123.158	3358.63	779.551	407.98
	123.315	1592.98	1657.39	659.114
	123.471	3986.77	1659.08	678.349
	123.627	3584.28	1079.04	51.76
	123.784	4372.76	1032.05	848.385
	123.94	3869.82	328.976	427.546
	124.096	2783.29	926.953	532.768
	124.252	4086.49	465.581	679.153
	124.409	3644.33	533.193	582.005
	124.565	3806.31	196.068	904.143
	124.721	3928.16	721.996	1056.81
	124.878	4024.41	749.512	961.57
	125.034	3282.05	216.229	278.335
	125.19	3230.24	649.917	279.88
	125.347	3382.15	885.352	480.47
	125.503	2676.6	253.773	645.308
	125.659	2906.13	540.277	691.16
	125.815	2836.27	164.05	712.654
	125.972	2864.92	132.918	63.679
	126.128	2345.41	446.123	487.363
	126.284	3099.66	985.604	179.331
	126.441	2271.7	501.313	263.33
	126.597	3377.23	1222.23	497.551
	126.753	4085.27	1210.37	1290.04
	126.909	4061.78	565.994	1359.5
	127.066	4168.56	175.776	1161.62
	127.222	3791.62	246.561	1017.04
	127.378	2809.81	366.068	686.911
	127.535	2211.81	212.917	692.303
	127.691	2029.05	66.183	989.396
	127.847	3110.7	472.327	1722.93
	128.003	5267.7	920.1	1237.12
	128.16	4819.58	846.587	1873.38
	128.316	3313.14	448.188	960.639
	128.472	3412.14	787.509	686.846
	128.629	3327.83	681.004	1874.97
	128.785	4769.29	1370.32	2177.22
	128.941	3631.34	1618.3	2478.35
	129.098	4585.84	2705.2	2291.19
	129.254	4225.91	2059.07	2585.42
	129.41	5328.16	2049.11	1110.14
	129.566	8213.17	3191.37	882.598
	129.723	7316.71	2612.5	1443.41
	129.879	6100.34	1788.11	1480.85
	130.035	6462.92	947.097	1422.79
	130.192	5730.61	1010.64	1049.04
	130.348	7367.23	649.046	1558.51
	130.504	7646.68	661.933	1913.8
	130.66	6744.9	940.884	2683.76
	130.817	9742.7	562.09	2579.12
	130.973	6359.38	449.728	1645.66
	131.129	8449.02	656.38	397.071
	131.286	6125.21	527.702	1362.11
	131.442	7421.11	948.645	782.251
	131.598	6805.55	589.522	1170.71
	131.755	9196.61	522.775	1443.71
	131.911	6024.76	725.714	772.377
	132.067	5360.53	577.476	821.11
	132.223	6576.62	936.301	1028.27
	132.38	7107.82	1237.34	1040.38
	132.536	5929.95	1125.28	1075.91
	132.692	4456.67	636.745	1375.1
	132.849	4459.44	686.173	1281.62
	133.005	4170.27	390.402	1206.99
	133.161	3386.47	898.529	1427.38
	133.317	2912.21	382.1	869.057
	133.474	5303.56	254.81	1046.53
	133.63	2297.97	57.874	268.383
	133.786	2669.62	182.494	1636.51
	133.943	2838.74	840.983	1011.11
	134.099	2474.78	961.532	681.424
	134.255	4020.36	757.354	1004.63
	134.411	2982.62	509.635	1566.65
	134.568	4450.96	539.297	1828.08
	134.724	4791.79	769.393	1498.35
	134.88	4102.16	1598.28	1029.4
	135.037	2531.91	1478.65	575.624
	135.193	1739.47	684.883	461.837
	135.349	1892.57	539.837	399.403
	135.506	2916.28	971.756	451.348
	135.662	3444.67	705.459	872.32
	135.818	3419.89	944.699	1579.02
	135.974	2675.89	114.006	811.122
	136.131	3621.53	726.748	2832.8
	136.287	2239.34	730.436	1891.03
	136.443	4131.01	814.353	1147.75
	136.6	3532.9	578.798	1502.11
	136.756	3065.6	238.42	1755.21
	136.912	4308.97	424.102	3429.1
	137.068	4612.19	646.415	3298.06
	137.225	2488.6	783.576	2793.85
	137.381	3454.02	650.113	2128.27
	137.537	4017.62	606.613	1586.31
	137.694	4174.39	531.848	1357.32
	137.85	3111.26	712.491	1318.14
	138.006	2617.25	587.294	2782.8
	138.163	3440.75	720.914	2232.73
	138.319	4039	406.27	2016.62
	138.475	4156.28	266.176	2161.49
	138.631	3500.64	1198.99	541.232
	138.788	2424.89	226.32	2114.65
	138.944	3864.61	976.897	1600.56
	139.1	5730.9	569.521	1172.32
	139.257	3329.67	860.174	1253.99
	139.413	2872.46	1694	1470.42
	139.569	3641.56	873.773	1621.71
	139.725	3607.8	341.43	1425.91
	139.882	4477.1	380.137	1165.83
	140.038	4065.56	407.842	970.281
	140.194	3422.09	215.348	886.501
	140.351	4030.25	451.769	1389.94
	140.507	3466.3	345.249	1299.74
	140.663	3094.72	59.847	1935.19
	140.819	3105.72	53.004	1237.51
	140.976	4030.01	336.285	2087.16
	141.132	5828.3	151.309	1734.01
	141.288	3369.99	22.61	2407.11
	141.445	3230.37	159.061	1935.73
	141.601	4483.48	289.692	2288.02
	141.757	5248.27	116.689	1676.93
	141.914	5065.93	241.454	2446.74
	142.07	5400.53	715.866	2152.01
	142.226	4298.42	1159.7	2077.65
	142.382	3574.36	947.401	2345.68
	142.539	3820.94	430.72	1785.88
	142.695	5324.14	370.858	1693.53
	142.851	3458.51	441.385	1590.38
	143.008	3561.04	331.568	1687.43
	143.164	4816.59	711.208	2364.07
	143.32	3912.67	215.686	3380.49
	143.476	5043.1	100.308	3975.19
	143.633	5485.76	745.026	3747.9
	143.789	2408.78	634.096	2166.57
	143.945	2359.09	1222.42	2348.3
	144.102	3190.9	963.999	1961.79
	144.258	2803.43	469.467	1624.92
	144.414	2635.7	445.145	569.575
	144.57	2734.24	355.114	793.523
	144.727	2284.43	185.964	659.278
	144.883	2089.37	558.262	608.316
	145.039	1402.86	550.211	998.784
	145.196	1229.16	135.054	1075.01
	145.352	749.844	42.037	899.119
	145.508	1429.14	353.345	1078.17
	145.665	1559.31	387.187	879.119
	145.821	1795.23	91.677	1327.84
	145.977	791.186	88.028	499.22
	146.133	2134.98	346.952	494.134
	146.29	1944.48	48.581	1160.12
	146.446	1048.18	29.524	1040.94
	146.602	1909.33	22.375	1302.86
	146.759	2079.65	28.17	1276.67
	146.915	2295.3	66.469	1439.33
	147.071	2421.32	580.095	728.281
	147.227	1927.04	635.033	2009.23
	147.384	1919.41	405.317	1653.54
	147.54	1813.37	373.561	1859.32
	147.696	2106.84	435.168	1678.07
	147.853	3211.67	104.793	1511.26
	148.009	3792.19	67.458	1953.76
	148.165	2758.99	117.785	1719.57
	148.322	2704.38	204.999	565.189
	148.478	3516.93	44.141	1570.84
	148.634	1628.65	10.397	788.403
	148.79	1188.63	16.668	1729.11
	148.947	1121.76	16.135	864.73
	149.103	3205.39	29.636	890.353
	149.259	3325.92	38.001	1901.58
	149.416	5752.04	154.396	2403.18
	149.572	5272.57	580.692	2075.82
	149.728	5041.89	402.599	2776.05
	149.884	6374.64	206.344	4089.56
	150.041	5913.76	292.902	5978.85
	150.197	5245.88	540.165	7981.19
	150.353	4299.2	973.793	9197.6
	150.51	5173.04	851.669	9275.53
	150.666	6604.5	298.589	9323.64
	150.822	7340.07	671.791	6701.58
	150.978	5773.15	913.619	3774.22
	151.135	6287.64	27.435	2497.54
	151.291	3780.47	251.748	2051.77
	151.447	3221.06	215.955	2600.87
	151.604	2660.09	157.121	1293.92
	151.76	2105.74	73.539	1025.84
	151.916	1567.81	41.535	1274.07
	152.073	2285.39	617.848	711.528
	152.229	2711.08	448.356	363.333
	152.385	1821.58	112.994	636.992
	152.541	1244.75	24.061	588.272
	152.698	1368.03	96.121	151.011
	152.854	3492.4	142.646	250.157
	153.01	3291.7	40.577	575.322
	153.167	3498.22	365.87	1840.87
	153.323	5359.1	390.041	3027.42
	153.479	7215.31	79.236	3848.78
	153.635	6958.47	677.259	3835.96
	153.792	7021.36	757.386	3228.79
	153.948	9967.71	545.689	5333.83
	154.104	10069.9	830.166	3983.2
	154.261	9682.48	629.418	5736.23
	154.417	8865.57	220.475	6780.77
	154.573	8949.75	513.078	5571.05
	154.73	10313.2	744.392	4973.98
	154.886	8923.2	1082.23	6152.02
	155.042	11166.5	757.753	4951.28
	155.198	13503.3	893.909	4729.91
	155.355	12696.5	972.343	5597.86
	155.511	11655.1	887.426	6570.99
	155.667	13422.9	1311.47	7008.1
	155.824	14260.2	2099.44	6291.06
	155.98	13583.7	1036.44	6287.52
	156.136	13725.1	1050.42	7874.99
	156.292	12802.1	968.453	7054.5
	156.449	13582.2	578.628	6285.6
	156.605	12504.7	210.889	3918.93
	156.761	12451.8	482.186	6731.27
	156.918	12966.4	470.518	4929.4
	157.074	13341.8	728.818	5696.28
	157.23	11817.4	616.326	5314.21
	157.386	11660.5	440.762	5281.51
	157.543	11450.9	313.153	3368.64
	157.699	10197.2	413.499	3039.76
	157.855	9289.82	698.671	3317.74
	158.012	11394.6	711.413	3575.47
	158.168	9944.49	538.378	5197.56
	158.324	11591.9	667.129	5798.32
	158.481	9406	1164.48	3766.74
	158.637	9902.69	958.68	3815.09
	158.793	9064.4	766.507	1849.98
	158.949	10055.5	1228.02	2321.34
	159.106	8863.88	972.933	4235.48
	159.262	10125.5	500.874	3146.54
	159.418	11397.2	2249.45	3263.72
	159.575	12308.9	1540.9	2573.92
	159.731	12660.2	1608.05	2764.53
	159.887	12025.5	1579.47	2247.69
	160.043	11839.5	1011.95	2907.49
	160.2	11889.3	795.222	2302.7
	160.356	12137.6	1246.07	1413.53
	160.512	12730	1403.3	2726.08
	160.669	9936.74	2031.11	4697.36
	160.825	8038	3870.74	4048.64
	160.981	8519.63	7782.9	2833.01
	161.137	6362.73	11490.1	4390.76
	161.294	9659.76	6134.71	1545.6
	161.45	7798.24	4963.67	2227.07
	161.606	9823.59	4939.85	2016.15
	161.763	12634.8	6020.59	2954.32
	161.919	11873.5	7103.48	3649.67
	162.075	14397.4	6862.18	4649.1
	162.232	13036.8	9390.33	6966.5
	162.388	15392.9	10145	8806.09
	162.544	17525.7	9083.06	7526.02
	162.7	16808.8	9487.3	7797.44
	162.857	18546.5	12563.6	4640.82
	163.013	17943.9	10720	4008.38
	163.169	19807.6	12800	6635.58
	163.326	28164.1	21672	7259.4
	163.482	26301.3	26373.8	6827.88
	163.638	22110.2	26403.2	9013.17
	163.794	22622.8	23762	13547.1
	163.951	19070.5	22984	11856
	164.107	16232.9	14981	9674.08
	164.263	12009.1	9318.52	5739.2
	164.42	11022.7	6367.52	3411.78
	164.576	8947.52	3988.59	1521.05
	164.732	6979.97	2314.18	1157.52
	164.889	7251.29	1308.55	853.42
	165.045	7807.6	1305.56	1916.96
	165.201	8107.98	1226.38	3200.59
	165.357	10188.6	1191.6	4017.82
	165.514	11317.5	1029.33	3310.31
	165.67	13046	1783.96	3283.76
	165.826	16790.2	1363.43	4639.95
	165.983	16036.9	1694.26	7231.71
	166.139	14383.4	357.24	8212.63
	166.295	17287.4	1021.19	5084.7
	166.451	16632.3	1464.63	6416.44
	166.608	18638.9	1258.93	5984.97
	166.764	16271.1	1161.64	5693.18
	166.92	14874.3	1051.3	3339.31
	167.077	16366.4	955.025	3173.35
	167.233	13014.5	1319.06	3856.54
	167.389	12730.9	1666.83	3920.52
	167.545	11253.1	884.087	3120.56
	167.702	12731.8	511.039	4174.65
	167.858	12477.8	762.297	6281.53
	168.014	10835.9	523.061	7463.83
	168.171	12588.4	447.135	5007.88
	168.327	17456.9	439.039	3275.72
	168.483	11435.6	484.801	4572.05
	168.64	10919.6	1024.17	3586.97
	168.796	16122.7	1333.99	5815.37
	168.952	10385.3	868.259	3784.45
	169.108	6812.01	872.357	1793.56
	169.265	4723.45	627.241	1810.74
	169.421	3444.2	211.99	1853.6
	169.577	2959.06	817.036	764.797
	169.734	2209.92	477.637	291.563
	169.89	2029.53	284.596	756.989
	170.046	2670	252.273	892.356
	170.202	2432.67	128.242	664.029
	170.359	1441.21	173.452	322.769
	170.515	1578.48	322.953	483.648
	170.671	1606.89	1101.61	204.411
	170.828	2628.77	2116.86	251.508
	170.984	2735.5	2638.18	727.35
	171.14	6244.03	4596.86	1296.89
	171.297	4622.11	4093.45	865.008
	171.453	6466.12	6772.96	326.44
	171.609	6013.4	6226.29	678.854
	171.765	5235.28	4150.06	1671.23
	171.922	5348.96	4260.09	786.384
	172.078	6655.65	5893.18	1344.31
	172.234	8546.05	8469.28	1490.59
	172.391	10388.9	6536.96	1580.06
	172.547	10799.7	6813.96	2186.88
	172.703	13661.4	8491.62	2728.48
	172.859	16577.4	10543.5	4235.12
	173.016	14932.6	14784.5	4802.83
	173.172	14484.6	19560	5208.98
	173.328	11859.9	19509.7	5721.47
	173.485	12782.3	16776.7	6409.77
	173.641	8347	11765.9	6153.18
	173.797	8943.04	12859.2	3848.03
	173.953	10286.3	8472.61	4393.62
	174.11	7823.16	7298.55	1735.05
	174.266	4511.28	4444.28	1545.75
	174.422	3830.78	1729.16	1568.78
	174.579	2660.27	617.284	1157.9
	174.735	1900.75	842.828	362.644
	174.891	4378.78	1037.07	497.206
	175.048	6756.32	2796.1	1375.82
	175.204	7587.37	5542.91	1538.99
	175.36	12873.8	11781	3386.63
	175.516	18067.9	18127	6077.31
	175.673	23363.5	21467.7	8921.01
	175.829	34171.3	23514.3	11780.4
	175.985	37537.8	25584.2	15904.2
	176.142	45427.2	24887.4	15842.2
	176.298	41559	19485.5	24986
	176.454	34296.1	13385.6	32614.2
	176.61	34358.9	11314.7	32045
	176.767	31595.5	11147.8	27929.4
	176.923	23355.4	13412.8	18082.9
	177.079	23920.8	10601.6	15666.3
	177.236	22340	7043.01	15723.5
	177.392	20070.2	5458.6	15028.1
	177.548	24114	5535.82	15481.4
	177.704	23311.7	5986.97	15701.8
	177.861	23313	5869.04	14726.1
	178.017	23708.3	5585.81	12528.8
	178.173	22333.7	7326.39	11227.4
	178.33	28850.7	8025.36	12015.6
	178.486	23548.6	10415	11283.9
	178.642	23651.6	10105.5	8920.14
	178.799	24056.9	13366.6	14014.4
	178.955	27315.8	18797.8	14829.5
	179.111	26266.7	21715	16765.2
	179.267	31743.8	25937.5	14501.8
	179.424	34935	27583.1	15718.8
	179.58	38346.4	20553.2	15631.5
	179.736	35507.5	25167.6	14035.3
	179.893	34058.6	29301.5	10934.2
	180.049	34434.3	33940.5	8570.07
	180.205	32226.5	30454.5	7023.03
	180.361	30429.7	25210.6	5549.28
	180.518	26343.1	26980.8	3362.92
	180.674	21191.4	23633.8	3733.8
	180.83	19482.6	15781.1	3516.66
	180.987	17072.1	10592.9	2681.44
	181.143	12933.7	9866.37	2387.29
	181.299	11994.5	7097.34	2694.89
	181.456	11958.3	7497.36	1636.59
	181.612	11819.1	10613.5	3233.96
	181.768	10150.5	13066.1	3560.28
	181.924	11344	11223.4	3472.54
	182.081	9881.64	11175.8	4003.91
	182.237	10608.1	14344.4	3482.14
	182.393	9684.16	12936.3	3482.1
	182.55	9180.96	10936.7	3053.71
	182.706	10075.6	10975.7	2526.56
	182.862	10087.3	12429.3	3843.55
	183.018	9797.01	11805.7	3279.14
	183.175	10436.7	10508.2	2860.5
	183.331	11304.3	12244.5	3692.72
	183.487	9952.29	10384.2	3139.22
	183.644	10844.4	9188.19	2005.27
	183.8	11514.8	8256.2	2668.24
	183.956	8802.52	7039.83	1624.34
	184.112	10641.3	7477.4	1414.51
	184.269	9602	7191.34	1515.28
	184.425	8446	6885.29	1884.68
	184.581	10661	5937.85	2124.04
	184.738	12615.5	5448.59	2077.82
	184.894	9565.09	6446.06	2155.86
	185.05	10436.7	7934.34	2822.73
	185.207	13928.8	8370.25	2096.42
	185.363	14310.8	11811.8	1625.24
	185.519	12763.3	12752.6	2189.02
	185.675	12531.2	13671.8	4220.17
	185.832	13851.1	14577	4814.12
	185.988	12737.6	14395.6	4533.04
	186.144	16074.2	14288.9	5412.26
	186.301	14791.6	12965.9	3986.52
	186.457	16075.2	13048.4	7815.06
	186.613	18603.8	9651.1	5926.46
	186.769	21984.5	15496.4	4526.81
	186.926	22740.1	17001.6	7469.83
	187.082	21944.1	15436.7	7992.84
	187.238	19184.7	16162.4	5701.5
	187.395	18677.9	15209.8	8960.08
	187.551	15389.6	12904.6	8077.85
	187.707	14174	9343.73	5699.91
	187.864	13233	7281.31	6397.4
	188.02	11758.9	6182.83	6938.4
	188.176	11759.6	6845.82	6033.75
	188.332	12274.7	5714.02	5664.62
	188.489	9351.16	3170.93	3305.23
	188.645	9472.46	2880.55	3712.68
	188.801	7572.82	4198.95	2713.61
	188.958	5361.33	2162.84	2257.95
	189.114	3779.84	597.894	4161.98
	189.27	5978.92	623.033	2946.89
	189.426	8263.17	1652.1	2442.36
	189.583	10572.9	1205.8	4056.01
	189.739	9091.85	1285.95	3412.66
	189.895	8792.38	600.659	1670.33
	190.052	9688.58	1522.43	1159.82
	190.208	8166.95	1443.67	2028.22
	190.364	9194.56	1146.18	2712.49
	190.52	11296.7	1050.72	2232.93
	190.677	12262.9	1656	1657.1
	190.833	10973.5	1616.11	1875.72
	190.989	12373.2	963.24	1811.57
	191.146	11344.6	951.093	2300.09
	191.302	12125.1	839.546	4376.97
	191.458	9740.32	458.98	5173.55
	191.615	13999.7	2132.28	3842.39
	191.771	10249.9	935.197	3836.1
	191.927	7803.27	1511.36	4970.3
	192.083	9252.59	1335.64	5139.55
	192.24	10301.3	1164.66	4292.05
	192.396	9286.81	2216.15	2882.97
	192.552	8360.16	1910.87	2291.65
	192.709	6790.55	1373.72	679.46
	192.865	5514.19	874.983	412.657
	193.021	4480.72	940.151	533.346
	193.177	4126.52	1428.87	1132.29
	193.334	3991.37	607.632	1287.1
	193.49	3613.82	419.023	233.526
	193.646	2182.72	389.077	332.002
	193.803	2304.19	869.322	475.188
	193.959	2434.39	538.033	1947.98
	194.115	4304.95	256.481	571.599
	194.271	2446.72	195.333	1143.47
	194.428	3036.71	417.857	1751.41
	194.584	3919.13	473.178	864.982
	194.74	2731.2	846.211	803.742
	194.897	2934.16	1408.62	667.391
	195.053	2655.07	2943.45	688.205
	195.209	3459.59	3148.44	739.862
	195.366	3168.8	2904.32	1024.8
	195.522	2913.87	2154.34	1021.09
	195.678	3692.78	1654.13	1007.69
	195.834	3197.81	2223.3	850.363
	195.991	2827.11	1937.81	718.444
	196.147	3225.52	1472.38	1088.49
	196.303	4888.98	1565.28	426.975
	196.46	4641.83	1454.77	821.915
	196.616	3606.21	1586.86	1224.48
	196.772	3782.31	566.261	2340.99
	196.928	3081.2	1379.49	1155.84
	197.085	3448.82	1703.55	1307.68
	197.241	4476.49	692.605	1126.55
	197.397	4476.19	1838.46	1112.55
	197.554	3420.48	2614.49	836.521
	197.71	4764.18	2911.93	745.829
	197.866	4710.62	1462.74	900.954
	198.023	4325.27	915.319	1529.55
	198.179	3750.76	261.653	2026.86
	198.335	2848	310.54	3196.42
	198.491	3608.31	406.283	3318.12
	198.648	4743.06	396.241	1267.7
	198.804	9509.99	533.819	2625.11
	198.96	12672.4	732.72	1248.91
	199.117	15265.4	475.435	3406.99
	199.273	13788.3	602.752	5189.97
	199.429	17108.3	1362.01	5982.77
	199.585	18350	1723.02	4668.22
	199.742	19238.1	1659.34	5252.9
	199.898	18219.9	1395.51	5023.07
	200.054	18413.7	1416.66	6303.35
	200.211	18657.4	2348.66	7060.01
	200.367	20213.4	1415.4	5211.67
	200.523	18248.5	893.812	4579.15
	200.679	15942.6	1375.18	4060.19
	200.836	14292.5	951.008	3775.44
	200.992	14278.5	247.48	4740.79
	201.148	11453.2	460.511	5261.82
	201.305	11391.5	583.615	4480.2
	201.461	12890.5	2015.58	3802.85
	201.617	10927.3	885.533	4953.48
	201.774	10646.8	349.669	6569.63
	201.93	9563.64	915.945	3130.74
	202.086	8371.77	1079.21	3349.16
	202.242	7237.03	1048.69	2416.28
	202.399	7385.99	407.57	2074.21
	202.555	7587.99	222.886	1187.98
	202.711	6783.61	1147.61	235.802
	202.868	5112.65	877.709	691.838
	203.024	4008.59	281.71	1364.34
	203.18	2202.58	166.148	1093.29
	203.336	2619.81	246.881	723.498
	203.493	3145.79	530.266	531.937
	203.649	3279.58	30.47	508.338
	203.805	1821.6	168.672	962.461
	203.962	1699.13	60.502	2050.14
	204.118	3856.61	237.186	1743.21
	204.274	1423.65	105.211	488.522
	204.43	1105.68	35.861	510.715
	204.587	1431.07	284.553	590.372
	204.743	2555.16	57.141	726.719
	204.899	1660.45	71.622	1037.78
	205.056	1407.47	32.652	666.218
	205.212	3048.44	301.062	1448.07
	205.368	4303.97	659.788	1890.07
	205.525	4431.75	460.536	2000.6
	205.681	4833.61	63.917	1285.35
	205.837	6259.88	86.912	1084.01
	205.993	7139.04	579.276	2457.06
	206.15	6965.8	463.383	1725.64
	206.306	8984.4	609.259	2126.22
	206.462	10047.6	318.8	3169.99
	206.619	8847.79	621.913	4284.19
	206.775	8883.82	1033.87	3234.77
	206.931	8098.67	217.099	4373.56
	207.087	9651.52	1008.17	3919.51
	207.244	11442.4	1144.01	5114.79
	207.4	14820	1372.44	5286.8
	207.556	17835.8	1982.35	7040.4
	207.713	21199.3	1549.6	10074.3
	207.869	22335.3	767.609	13929.1
	208.025	22622.2	497.678	13920.5
	208.182	21383.5	711.598	10751.1
	208.338	23682.8	1171.37	10541.3
	208.494	25562.8	1522.68	6860.4
	208.65	26915.9	1971.73	4609.17
	208.807	26614.1	1363.58	4825.7
	208.963	26514.4	1617.38	4887.92
	209.119	19030.2	2414.7	3024.52
	209.276	19019.8	1424.43	3011.6
	209.432	16235.6	2121.88	2249.3
	209.588	11913.9	743.72	2959.98
	209.744	8421.72	958.154	2053.63
	209.901	8026.16	864.031	2601.44
	210.057	4746.5	1020.73	2305.18
	210.213	4735.97	1503.7	2043.56
	210.37	3827.88	922.662	1501.56
	210.526	2562.91	1400.27	699.232
	210.682	2925.51	1181.92	905.087
	210.838	3696.72	968.35	266.761
	210.995	2809.3	1066.26	278.254
	211.151	2490.46	613.92	525.967
	211.307	2423.57	711.19	1134.4
	211.464	1281.81	1162.27	1412.82
	211.62	1803.95	2180.8	1749.55
	211.776	1658.49	822.034	149.998
	211.933	1832.94	482.178	520.211
	212.089	3232.8	1223.65	213.383
	212.245	2344.4	425.364	279.999
	212.401	1738.15	749.872	676.239
	212.558	2405.05	600.112	998.455
	212.714	2692.54	936.478	1072.76
	212.87	3237.59	1115.32	1075.54
	213.027	3886.97	1493.18	683.972
	213.183	3201.98	1271.24	723.413
	213.339	3331.63	1924.65	847.305
	213.495	3041.65	1802.62	1028.41
	213.652	4514.56	3109.97	566.929
	213.808	4937.07	2657.84	952.347
	213.964	6822.22	1676.57	714.446
	214.121	5896.8	925.632	881.771
	214.277	8999.58	1836.44	978.852
	214.433	7954.51	1255.92	774.848
	214.59	6330.64	473.358	1575.66
	214.746	5123.66	342.293	677.639
	214.902	4603.69	1184.41	1521.65
	215.058	7768.3	837.523	820.987
	215.215	6687.63	931.52	1095.06
	215.371	4857.47	895.085	1635.57
	215.527	4736.25	616.5	1244.5

## Sheet: Fig. 4C
	Number of CD45 cells per islet
	Ctrl #3	Sepsis #1	Panc. #2	COVID-19 #1	COVID-19 #2
	2	0	0	3	4
	1	1	1	1	3
	1	3	0	4	1
	0	6	0	13	9
	0	6	0	14	7
	1	8	0	5	3
	1	4	0	10	2
	2	0		10	6
	0	5		4	2
		0
	Unpaired t test	Sepsis #1 vs Ctrl #3	Panc #2 vs Ctrl #3	COVID-19 #1 vs Ctrl #3	COVID-19 #2 vs Ctrl #3
	P value	0,0296	0,0366	0,0012	0,0031
	P value summary	*	*	**	**
	Are means signif. different? (P < 0.05)	Yes	Yes	Yes	Yes
	One- or two-tailed P value?	Two-tailed	Two-tailed	Two-tailed	Two-tailed
	t, df	t=2.375 df=17	t=2.311 df=14	t=3.916 df=16	t=3.479 df=16
	How big is the difference?
	Mean ± SEM of column A	0.8889 ± 0.2606 N=9	0.8889 ± 0.2606 N=9	0.8889 ± 0.2606 N=9	0.8889 ± 0.2606 N=9
	Mean ± SEM of column B	3.300 ± 0.9315 N=10	0.1429 ± 0.1429 N=7	7.111 ± 1.567 N=9	4.111 ± 0.8889 N=9
	Difference between means	-2.411 ± 1.015	0.7460 ± 0.3229	-6.222 ± 1.589	-3.222 ± 0.9263
	95% confidence interval	-4.553 to -0.2691	0.05350 to 1.439	-9.591 to -2.854	-5.186 to -1.258
	R squared	0,2491	0,2761	0,4894	0,4306

## Sheet: Fig. 11A
	Beta								Column A vs Column B
		CTCF (pMLKL)						Unpaired t test	Sepsis #1 vs Ctrl #3	Panc #1 vs Ctrl #3	Panc #2 vs Ctrl #3	COVID-19 #1 vs Ctrl #3	COVID-19 #2 vs Ctrl #3	COVID-19 #3 vs Ctrl #3	COVID-19 #4 vs Ctrl #3	COVID-19 #5 vs Ctrl #3	COVID-19 #6 vs Ctrl #3	COVID-19 #7 vs Ctrl #3	COVID-19 #8 vs Ctrl #3	COVID-19 #9 vs Ctrl #3	COVID-19 #10 vs Ctrl #3
	Ctrl #3	155405	85074.7	128843	76981.5	78614.4		P value	0,1119	0,0363	0,2957	0,0056	< 0.0001	0,0023	0,0019	0,0089	0,0004	0,0002	0,0002	< 0.0001	0,0340
	Sepsis #1	74373	103357	67125	72688.2	40150.7		P value summary	ns	*	ns	**	***	**	**	**	***	***	***	***	*
	Panc. #1	434391	167644	140046	420740			Are means signif. different? (P < 0.05)	No	Yes	No	Yes	Yes	Yes	Yes	Yes	Yes	Yes	Yes	Yes	Yes
	Panc. #2	290800	91465.6	94903.9	189048	95271.1		One- or two-tailed P value?	Two-tailed	Two-tailed	Two-tailed	Two-tailed	Two-tailed	Two-tailed	Two-tailed	Two-tailed	Two-tailed	Two-tailed	Two-tailed	Two-tailed	Two-tailed
	COVID-19 #1	362740	435591	200964	217817	229006		t, df	t=1.786 df=8	t=2.584 df=7	t=1.119 df=8	t=3.748 df=8	t=11.42 df=8	t=4.396 df=8	t=4.544 df=8	t=3.431 df=8	t=5.842 df=8	t=6.316 df=8	t=6.645 df=8	t=9.102 df=8	t=2.554 df=8
	COVID-19 #2	1687208	1216095	1246850	1115139	1172643
	COVID-19 #3	449270	351836	341966	158273	315135		How big is the difference?
	COVID-19 #4	242729	318532	163311	219748	257786		Mean ± SEM of column A	105000 ± 15790 N=5	105000 ± 15790 N=5	105000 ± 15790 N=5	105000 ± 15790 N=5	105000 ± 15790 N=5	105000 ± 15790 N=5	105000 ± 15790 N=5	105000 ± 15790 N=5	105000 ± 15790 N=5	105000 ± 15790 N=5	105000 ± 15790 N=5	105000 ± 15790 N=5	105000 ± 15790 N=5
	COVID-19 #5	611294	418350	277536	227700	250015		Mean ± SEM of column B	71540 ± 10070 N=5	290700 ± 79270 N=4	152300 ± 39230 N=5	289200 ± 46550 N=5	1288000 ± 102300 N=5	323300 ± 47080 N=5	240400 ± 25280 N=5	357000 ± 71730 N=5	394500 ± 46970 N=5	349000 ± 35250 N=5	461300 ± 51250 N=5	289400 ± 12700 N=5	185900 ± 27470 N=5
	COVID-19 #6	371428	331289	434016	553691	281862		Difference between means	33450 ± 18730	-185700 ± 71890	-47310 ± 42290	-184200 ± 49160	-1183000 ± 103500	-218300 ± 49660	-135400 ± 29810	-252000 ± 73450	-289500 ± 49550	-244000 ± 38630	-356300 ± 53620	-184500 ± 20270	-80920 ± 31690
	COVID-19 #7	361418	322261	476242	318868	266022		95% confidence interval	-9739 to 76630	-355700 to -15710	-144800 to 50210	-297600 to -70880	-1421000 to -943800	-332800 to -103800	-204200 to -66700	-421400 to -82620	-403700 to -175200	-333100 to -154900	-480000 to -232600	-231200 to -137700	-154000 to -7848
	COVID-19 #8	343616	516006	633100	417680	396020		R squared	0,2851	0,4881	0,1353	0,6371	0,9422	0,7073	0,7207	0,5954	0,8101	0,8330	0,8466	0,9119	0,4491
	COVID-19 #9	309392	329655	267709	271323	269148
	COVID-19 #10	230958	115162	148654	265817	168936
	Exocrine								Column A vs Column B
		CTCF (pMLKL)						Unpaired t test	Sepsis #1 vs Ctrl #3	Panc #1 vs Ctrl #3	Panc #2 vs Ctrl #3	COVID-19 #1 vs Ctrl #3	COVID-19 #2 vs Ctrl #3	COVID-19 #3 vs Ctrl #3	COVID-19 #4 vs Ctrl #3	COVID-19 #5 vs Ctrl #3	COVID-19 #6 vs Ctrl #3	COVID-19 #7 vs Ctrl #3	COVID-19 #8 vs Ctrl #3	COVID-19 #9 vs Ctrl #3	COVID-19 #10 vs Ctrl #3
	Ctrl #3	94315	108185	121564	75344.6	62903.9		P value	0,8295	0,1325	0,2669	< 0.0001	0,0006	0,0065	0,0018	< 0.0001	0,0342	0,0006	< 0.0001	< 0.0001	0,4410
	Sepsis #1	60122.3	107357	124755	120584	68548.4		P value summary	ns	ns	ns	***	***	**	**	***	*	***	***	***	ns
	Panc. #1	65914	85596	68599.4	87880.2	34283.1		Are means signif. different? (P < 0.05)	No	No	No	Yes	Yes	Yes	Yes	Yes	Yes	Yes	Yes	Yes	No
	Panc. #2	105699	123932	97451.4	140868	82372		One- or two-tailed P value?	Two-tailed	Two-tailed	Two-tailed	Two-tailed	Two-tailed	Two-tailed	Two-tailed	Two-tailed	Two-tailed	Two-tailed	Two-tailed	Two-tailed	Two-tailed
	COVID-19 #1	241238	215089	248392	274993	323278		t, df	t=0.2225 df=8	t=1.675 df=8	t=1.193 df=8	t=7.928 df=8	t=5.479 df=8	t=3.644 df=8	t=4.601 df=8	t=7.908 df=8	t=2.550 df=8	t=5.493 df=8	t=8.903 df=8	t=11.33 df=8	t=0.8107 df=8
	COVID-19 #2	721233	378319	306705	530531	495527
	COVID-19 #3	208832	105715	270549	249378	185927		How big is the difference?
	COVID-19 #4	194202	149325	172606	269648	202252		Mean ± SEM of column A	92460 ± 10640 N=5	92460 ± 10640 N=5	92460 ± 10640 N=5	92460 ± 10640 N=5	92460 ± 10640 N=5	92460 ± 10640 N=5	92460 ± 10640 N=5	92460 ± 10640 N=5	92460 ± 10640 N=5	92460 ± 10640 N=5	92460 ± 10640 N=5	92460 ± 10640 N=5	92460 ± 10640 N=5
	COVID-19 #5	289612	236197	355910	355274	388518		Mean ± SEM of column B	96270 ± 13420 N=5	68450 ± 9606 N=5	110100 ± 10210 N=5	260600 ± 18350 N=5	486500 ± 71120 N=5	204100 ± 28720 N=5	197600 ± 20220 N=5	325100 ± 27430 N=5	201500 ± 41400 N=5	221800 ± 21010 N=5	226300 ± 10610 N=5	756100 ± 57580 N=5	110800 ± 20000 N=5
	COVID-19 #6	289683	313631	127823	122800	153464		Difference between means	-3811 ± 17120	24010 ± 14330	-17600 ± 14750	-168100 ± 21210	-394000 ± 71910	-111600 ± 30630	-105100 ± 22850	-232600 ± 29420	-109000 ± 42750	-129400 ± 23550	-133800 ± 15030	-663700 ± 58560	-18370 ± 22660
	COVID-19 #7	249322	164201	190108	222492	283035		95% confidence interval	-43300 to 35680	-9048 to 57060	-51610 to 16410	-217000 to -119200	-559800 to -228200	-182200 to -40990	-157800 to -52450	-300500 to -164800	-207600 to -10450	-183700 to -75060	-168500 to -99140	-798700 to -528600	-70620 to 33880
	COVID-19 #8	202236	258260	241631	223071	206116		R squared	0,006152	0,2596	0,1511	0,8871	0,7896	0,6241	0,7258	0,8866	0,4484	0,7904	0,9083	0,9414	0,07591
	COVID-19 #9	582428	703765	874625	892292	727526
	COVID-19 #10	173078	94713.1	141091	76859.7	68412
